# Supplementary material for: Within-plant genetic drift to control virus adaptation to host resistance genes
Source: PLoS Pathog. 2024 Aug 5;20(8):e1012424. doi: 10.1371/journal.ppat.1012424 (PMC11326801; doi:10.1371/journal.ppat.1012424)
Supplement: S1 Dataset — This file serves as one of three input files for the R Markdown script analyzing the data (S1 File). (CSV) [file ppat.1012424.s006.csv]

PlantGeno	Time	PlantGeno2	ViralPop	Fitness
HD2173G	Initial	HD2173G_Initial	Initial	0.004704337
HD2173G	Initial	HD2173G_Initial	Initial	0.006903984
HD2173G	Initial	HD2173G_Initial	Initial	0.010970249
HD2173G	Initial	HD2173G_Initial	Initial	0.01166933
HD2173G	Initial	HD2173G_Initial	Initial	0.012072062
HD2173G	Initial	HD2173G_Initial	Initial	0.066548235
HD2173G	Initial	HD2173G_Initial	Initial	0.107123438
HD2173G	Initial	HD2173G_Initial	Initial	0.112881755
HD2173G	Initial	HD2173G_Initial	Initial	0.117310213
HD2173G	Initial	HD2173G_Initial	Initial	0.164822941
HD2173G	Initial	HD2173G_Initial	Initial	0.17606652
HD2173G	Initial	HD2173G_Initial	Initial	0.25324775
HD2173G	Initial	HD2173G_Initial	Initial	0.438239967
HD2173G	Initial	HD2173G_Initial	Initial	0.544320084
HD2173G	Initial	HD2173G_Initial	Initial	0.617033863
HD2173G	Initial	HD2173G_Initial	Initial	0.649338962
HD2173G	Initial	HD2173G_Initial	Initial	0.682682315
HD2173G	Initial	HD2173G_Initial	Initial	0.739459388
HD2173G	Initial	HD2173G_Initial	Initial	0.907949721
HD2173G	Initial	HD2173G_Initial	Initial	0.970752971
HD2173G	Final	HD2173G_Final	L49	0.152681388
HD2173G	Final	HD2173G_Final	L49	0.180032053
HD2173G	Final	HD2173G_Final	L49	0.294781137
HD2173G	Final	HD2173G_Final	L49	0.353859823
HD2173G	Final	HD2173G_Final	L49	0.367607223
HD2173G	Final	HD2173G_Final	L49	0.419284229
HD2173G	Final	HD2173G_Final	L49	0.580709511
HD2173G	Final	HD2173G_Final	L49	0.6190806
HD2173G	Final	HD2173G_Final	L49	0.626698005
HD2173G	Final	HD2173G_Final	L49	0.647710427
HD2173G	Final	HD2173G_Final	L49	0.769236201
HD2173G	Final	HD2173G_Final	L49	0.950563567
HD2173G	Final	HD2173G_Final	L49	0.992021994
HD2173G	Final	HD2173G_Final	L49	1.050673826
HD2173G	Final	HD2173G_Final	L49	1.167992112
HD2173G	Final	HD2173G_Final	L49	1.274156182
HD2173G	Final	HD2173G_Final	L49	1.309295512
HD2173G	Final	HD2173G_Final	L49	1.31762801
HD2173G	Final	HD2173G_Final	L49	1.656669054
HD2173G	Final	HD2173G_Final	L49	1.911789672
HD2173G	Final	HD2173G_Final	L50	0.261983841
HD2173G	Final	HD2173G_Final	L50	0.339627362
HD2173G	Final	HD2173G_Final	L50	0.358492475
HD2173G	Final	HD2173G_Final	L50	0.423598303
HD2173G	Final	HD2173G_Final	L50	0.495732559
HD2173G	Final	HD2173G_Final	L50	0.578975076
HD2173G	Final	HD2173G_Final	L50	0.593708268
HD2173G	Final	HD2173G_Final	L50	0.682358669
HD2173G	Final	HD2173G_Final	L50	0.70786617
HD2173G	Final	HD2173G_Final	L50	0.731777335
HD2173G	Final	HD2173G_Final	L50	0.762953275
HD2173G	Final	HD2173G_Final	L50	0.784649591
HD2173G	Final	HD2173G_Final	L50	0.821994739
HD2173G	Final	HD2173G_Final	L50	0.843076177
HD2173G	Final	HD2173G_Final	L50	0.869806402
HD2173G	Final	HD2173G_Final	L50	0.885463924
HD2173G	Final	HD2173G_Final	L50	1.377056845
HD2173G	Final	HD2173G_Final	L50	1.407233854
HD2173G	Final	HD2173G_Final	L50	1.479598949
HD2173G	Final	HD2173G_Final	L50	1.55535541
HD2173G	Final	HD2173G_Final	L51	0.325454233
HD2173G	Final	HD2173G_Final	L51	0.461013401
HD2173G	Final	HD2173G_Final	L51	0.463137554
HD2173G	Final	HD2173G_Final	L51	0.466141123
HD2173G	Final	HD2173G_Final	L51	0.526431382
HD2173G	Final	HD2173G_Final	L51	0.565192184
HD2173G	Final	HD2173G_Final	L51	0.681676889
HD2173G	Final	HD2173G_Final	L51	0.704061415
HD2173G	Final	HD2173G_Final	L51	0.713349879
HD2173G	Final	HD2173G_Final	L51	0.771860063
HD2173G	Final	HD2173G_Final	L51	0.843655497
HD2173G	Final	HD2173G_Final	L51	0.906709062
HD2173G	Final	HD2173G_Final	L51	1.09170656
HD2173G	Final	HD2173G_Final	L51	1.151599314
HD2173G	Final	HD2173G_Final	L51	1.403303408
HD2173G	Final	HD2173G_Final	L51	1.673672196
HD2173G	Final	HD2173G_Final	L51	1.714711185
HD2173G	Final	HD2173G_Final	L51	1.873261044
HD2173G	Final	HD2173G_Final	L51	1.883110671
HD2173G	Final	HD2173G_Final	L51	2.241878647
HD2173G	Final	HD2173G_Final	L52	0.516663076
HD2173G	Final	HD2173G_Final	L52	0.583702794
HD2173G	Final	HD2173G_Final	L52	0.604744425
HD2173G	Final	HD2173G_Final	L52	0.617146212
HD2173G	Final	HD2173G_Final	L52	0.660636054
HD2173G	Final	HD2173G_Final	L52	0.691620848
HD2173G	Final	HD2173G_Final	L52	0.779957266
HD2173G	Final	HD2173G_Final	L52	0.780071226
HD2173G	Final	HD2173G_Final	L52	0.853271941
HD2173G	Final	HD2173G_Final	L52	0.880332601
HD2173G	Final	HD2173G_Final	L52	1.158832035
HD2173G	Final	HD2173G_Final	L52	1.452984207
HD2173G	Final	HD2173G_Final	L52	1.665118334
HD2173G	Final	HD2173G_Final	L52	1.728586857
HD2173G	Final	HD2173G_Final	L52	1.842859969
HD2173G	Final	HD2173G_Final	L52	2.005122797
HD2173G	Final	HD2173G_Final	L52	2.019511796
HD2173G	Final	HD2173G_Final	L52	2.02644037
HD2173G	Final	HD2173G_Final	L52	2.562833875
HD2173G	Final	HD2173G_Final	L52	2.87028888
HD2173G	Final	HD2173G_Final	L53	0.260369431
HD2173G	Final	HD2173G_Final	L53	0.270359262
HD2173G	Final	HD2173G_Final	L53	0.279461786
HD2173G	Final	HD2173G_Final	L53	0.342192529
HD2173G	Final	HD2173G_Final	L53	0.40399924
HD2173G	Final	HD2173G_Final	L53	0.614242792
HD2173G	Final	HD2173G_Final	L53	0.641018001
HD2173G	Final	HD2173G_Final	L53	0.80348448
HD2173G	Final	HD2173G_Final	L53	0.823471882
HD2173G	Final	HD2173G_Final	L53	0.830519081
HD2173G	Final	HD2173G_Final	L53	0.988729919
HD2173G	Final	HD2173G_Final	L53	1.037255346
HD2173G	Final	HD2173G_Final	L53	1.363687114
HD2173G	Final	HD2173G_Final	L53	1.457172093
HD2173G	Final	HD2173G_Final	L53	1.472385852
HD2173G	Final	HD2173G_Final	L53	1.472887053
HD2173G	Final	HD2173G_Final	L53	1.521172103
HD2173G	Final	HD2173G_Final	L53	2.256586702
HD2173G	Final	HD2173G_Final	L54	0.405137931
HD2173G	Final	HD2173G_Final	L54	0.504271215
HD2173G	Final	HD2173G_Final	L54	0.523221779
HD2173G	Final	HD2173G_Final	L54	0.549799651
HD2173G	Final	HD2173G_Final	L54	0.692036819
HD2173G	Final	HD2173G_Final	L54	0.839182651
HD2173G	Final	HD2173G_Final	L54	0.844585653
HD2173G	Final	HD2173G_Final	L54	0.883553958
HD2173G	Final	HD2173G_Final	L54	0.891979446
HD2173G	Final	HD2173G_Final	L54	0.893296444
HD2173G	Final	HD2173G_Final	L54	1
HD2173G	Final	HD2173G_Final	L54	1.147276693
HD2173G	Final	HD2173G_Final	L54	1.202076292
HD2173G	Final	HD2173G_Final	L54	1.230349769
HD2173G	Final	HD2173G_Final	L54	1.237214709
HD2173G	Final	HD2173G_Final	L54	1.367098751
HD2173G	Final	HD2173G_Final	L54	1.597887539
HD2173G	Final	HD2173G_Final	L54	1.665314822
HD2173G	Final	HD2173G_Final	L54	1.880295212
HD2173G	Final	HD2173G_Final	L54	1.998701082
HD2173G	Final	HD2173G_Final	L55	0.194235355
HD2173G	Final	HD2173G_Final	L55	0.275945932
HD2173G	Final	HD2173G_Final	L55	0.293266401
HD2173G	Final	HD2173G_Final	L55	0.34738061
HD2173G	Final	HD2173G_Final	L55	0.352424175
HD2173G	Final	HD2173G_Final	L55	0.582601129
HD2173G	Final	HD2173G_Final	L55	0.601970806
HD2173G	Final	HD2173G_Final	L55	0.657467081
HD2173G	Final	HD2173G_Final	L55	0.670690308
HD2173G	Final	HD2173G_Final	L55	0.716252172
HD2173G	Final	HD2173G_Final	L55	0.815451561
HD2173G	Final	HD2173G_Final	L55	0.860254427
HD2173G	Final	HD2173G_Final	L55	0.888152477
HD2173G	Final	HD2173G_Final	L55	0.990998968
HD2173G	Final	HD2173G_Final	L55	1
HD2173G	Final	HD2173G_Final	L55	1.083099291
HD2173G	Final	HD2173G_Final	L55	1.151224107
HD2173G	Final	HD2173G_Final	L55	1.26465749
HD2173G	Final	HD2173G_Final	L55	1.860268474
HD2173G	Final	HD2173G_Final	L55	2.324264996
HD2173G	Final	HD2173G_Final	L56	0.178988516
HD2173G	Final	HD2173G_Final	L56	0.344807333
HD2173G	Final	HD2173G_Final	L56	0.357037345
HD2173G	Final	HD2173G_Final	L56	0.365324107
HD2173G	Final	HD2173G_Final	L56	0.372246326
HD2173G	Final	HD2173G_Final	L56	0.404167038
HD2173G	Final	HD2173G_Final	L56	0.428920222
HD2173G	Final	HD2173G_Final	L56	0.447883574
HD2173G	Final	HD2173G_Final	L56	0.538898234
HD2173G	Final	HD2173G_Final	L56	0.567142078
HD2173G	Final	HD2173G_Final	L56	0.719179781
HD2173G	Final	HD2173G_Final	L56	0.781994076
HD2173G	Final	HD2173G_Final	L56	0.869081266
HD2173G	Final	HD2173G_Final	L56	1.276691918
HD2173G	Final	HD2173G_Final	L56	1.283190476
HD2173G	Final	HD2173G_Final	L56	1.433337798
HD2173G	Final	HD2173G_Final	L56	1.620890966
HD2173G	Final	HD2173G_Final	L56	1.651803525
HD2173G	Final	HD2173G_Final	L56	1.968483539
HD2173G	Final	HD2173G_Final	L56	2.797462881
HD2173K	Initial	HD2173K_Initial	Initial	0.433700699
HD2173K	Initial	HD2173K_Initial	Initial	0.483884499
HD2173K	Initial	HD2173K_Initial	Initial	0.561852975
HD2173K	Initial	HD2173K_Initial	Initial	0.595535925
HD2173K	Initial	HD2173K_Initial	Initial	0.680206824
HD2173K	Initial	HD2173K_Initial	Initial	0.869400728
HD2173K	Initial	HD2173K_Initial	Initial	0.97215915
HD2173K	Initial	HD2173K_Initial	Initial	1
HD2173K	Initial	HD2173K_Initial	Initial	1.057066754
HD2173K	Initial	HD2173K_Initial	Initial	1.08236957
HD2173K	Initial	HD2173K_Initial	Initial	1.092005742
HD2173K	Initial	HD2173K_Initial	Initial	1.158591087
HD2173K	Initial	HD2173K_Initial	Initial	1.332265923
HD2173K	Initial	HD2173K_Initial	Initial	1.349013958
HD2173K	Initial	HD2173K_Initial	Initial	1.696132789
HD2173K	Initial	HD2173K_Initial	Initial	2.000494099
HD2173K	Initial	HD2173K_Initial	Initial	2.275529668
HD2173K	Initial	HD2173K_Initial	Initial	2.27641446
HD2173K	Initial	HD2173K_Initial	Initial	2.484568045
HD2173K	Initial	HD2173K_Initial	Initial	3.233240398
HD2173K	Final	HD2173K_Final	L57	0.374371858
HD2173K	Final	HD2173K_Final	L57	0.398299151
HD2173K	Final	HD2173K_Final	L57	0.656130327
HD2173K	Final	HD2173K_Final	L57	0.661394104
HD2173K	Final	HD2173K_Final	L57	0.767792262
HD2173K	Final	HD2173K_Final	L57	0.772085747
HD2173K	Final	HD2173K_Final	L57	0.789242191
HD2173K	Final	HD2173K_Final	L57	0.795993062
HD2173K	Final	HD2173K_Final	L57	0.827039303
HD2173K	Final	HD2173K_Final	L57	0.914467622
HD2173K	Final	HD2173K_Final	L57	1.013063935
HD2173K	Final	HD2173K_Final	L57	1.168688611
HD2173K	Final	HD2173K_Final	L57	1.222844545
HD2173K	Final	HD2173K_Final	L57	1.401288465
HD2173K	Final	HD2173K_Final	L57	1.488449027
HD2173K	Final	HD2173K_Final	L57	1.730394569
HD2173K	Final	HD2173K_Final	L57	1.944039128
HD2173K	Final	HD2173K_Final	L57	1.957486329
HD2173K	Final	HD2173K_Final	L57	2.089459794
HD2173K	Final	HD2173K_Final	L57	3.393065914
HD2173K	Final	HD2173K_Final	L58	0.370507651
HD2173K	Final	HD2173K_Final	L58	0.427413171
HD2173K	Final	HD2173K_Final	L58	0.445484589
HD2173K	Final	HD2173K_Final	L58	0.570871731
HD2173K	Final	HD2173K_Final	L58	0.592949505
HD2173K	Final	HD2173K_Final	L58	0.632858047
HD2173K	Final	HD2173K_Final	L58	0.680897579
HD2173K	Final	HD2173K_Final	L58	1.134942458
HD2173K	Final	HD2173K_Final	L58	1.138593103
HD2173K	Final	HD2173K_Final	L58	1.172287339
HD2173K	Final	HD2173K_Final	L58	1.192476541
HD2173K	Final	HD2173K_Final	L58	1.208928864
HD2173K	Final	HD2173K_Final	L58	1.224000074
HD2173K	Final	HD2173K_Final	L58	1.24440688
HD2173K	Final	HD2173K_Final	L58	1.512638479
HD2173K	Final	HD2173K_Final	L58	1.609476644
HD2173K	Final	HD2173K_Final	L58	1.85124122
HD2173K	Final	HD2173K_Final	L58	2.202248627
HD2173K	Final	HD2173K_Final	L58	2.424924736
HD2173K	Final	HD2173K_Final	L58	2.521827279
HD2173K	Final	HD2173K_Final	L59	0.372300138
HD2173K	Final	HD2173K_Final	L59	0.516594731
HD2173K	Final	HD2173K_Final	L59	0.534163273
HD2173K	Final	HD2173K_Final	L59	0.618677685
HD2173K	Final	HD2173K_Final	L59	0.656887754
HD2173K	Final	HD2173K_Final	L59	0.764631762
HD2173K	Final	HD2173K_Final	L59	0.767660534
HD2173K	Final	HD2173K_Final	L59	0.825180005
HD2173K	Final	HD2173K_Final	L59	0.938445549
HD2173K	Final	HD2173K_Final	L59	0.960073665
HD2173K	Final	HD2173K_Final	L59	1.192421974
HD2173K	Final	HD2173K_Final	L59	1.308064192
HD2173K	Final	HD2173K_Final	L59	1.570593031
HD2173K	Final	HD2173K_Final	L59	1.68628772
HD2173K	Final	HD2173K_Final	L59	1.711505575
HD2173K	Final	HD2173K_Final	L59	1.730394569
HD2173K	Final	HD2173K_Final	L59	1.77131712
HD2173K	Final	HD2173K_Final	L59	1.92901448
HD2173K	Final	HD2173K_Final	L59	1.94862437
HD2173K	Final	HD2173K_Final	L59	2.111163106
HD2173K	Final	HD2173K_Final	L60	0.388989248
HD2173K	Final	HD2173K_Final	L60	0.573705386
HD2173K	Final	HD2173K_Final	L60	0.592239108
HD2173K	Final	HD2173K_Final	L60	0.603837179
HD2173K	Final	HD2173K_Final	L60	0.628887732
HD2173K	Final	HD2173K_Final	L60	0.746984666
HD2173K	Final	HD2173K_Final	L60	0.771592799
HD2173K	Final	HD2173K_Final	L60	0.780781042
HD2173K	Final	HD2173K_Final	L60	0.887614614
HD2173K	Final	HD2173K_Final	L60	0.894234932
HD2173K	Final	HD2173K_Final	L60	0.911328196
HD2173K	Final	HD2173K_Final	L60	1.246592685
HD2173K	Final	HD2173K_Final	L60	1.395129377
HD2173K	Final	HD2173K_Final	L60	1.541328335
HD2173K	Final	HD2173K_Final	L60	1.732443219
HD2173K	Final	HD2173K_Final	L60	1.880526115
HD2173K	Final	HD2173K_Final	L60	1.903728047
HD2173K	Final	HD2173K_Final	L60	1.939050108
HD2173K	Final	HD2173K_Final	L60	2.774912358
HD2173K	Final	HD2173K_Final	L60	3.10097279
HD2173K	Final	HD2173K_Final	L61	0.231064113
HD2173K	Final	HD2173K_Final	L61	0.466893718
HD2173K	Final	HD2173K_Final	L61	0.639047997
HD2173K	Final	HD2173K_Final	L61	0.642851014
HD2173K	Final	HD2173K_Final	L61	0.661096497
HD2173K	Final	HD2173K_Final	L61	0.697666465
HD2173K	Final	HD2173K_Final	L61	0.78223815
HD2173K	Final	HD2173K_Final	L61	0.788551107
HD2173K	Final	HD2173K_Final	L61	0.878839998
HD2173K	Final	HD2173K_Final	L61	0.882611473
HD2173K	Final	HD2173K_Final	L61	1.105823017
HD2173K	Final	HD2173K_Final	L61	1.106522827
HD2173K	Final	HD2173K_Final	L61	1.190314438
HD2173K	Final	HD2173K_Final	L61	1.318228097
HD2173K	Final	HD2173K_Final	L61	1.415513378
HD2173K	Final	HD2173K_Final	L61	1.497789494
HD2173K	Final	HD2173K_Final	L61	1.521738404
HD2173K	Final	HD2173K_Final	L61	1.663930462
HD2173K	Final	HD2173K_Final	L61	1.749686166
HD2173K	Final	HD2173K_Final	L61	1.851237932
HD2173K	Final	HD2173K_Final	L62	0.484424713
HD2173K	Final	HD2173K_Final	L62	0.581035798
HD2173K	Final	HD2173K_Final	L62	0.732564813
HD2173K	Final	HD2173K_Final	L62	0.778046733
HD2173K	Final	HD2173K_Final	L62	0.783758495
HD2173K	Final	HD2173K_Final	L62	0.789242191
HD2173K	Final	HD2173K_Final	L62	0.838713992
HD2173K	Final	HD2173K_Final	L62	0.914421558
HD2173K	Final	HD2173K_Final	L62	0.924493586
HD2173K	Final	HD2173K_Final	L62	1.131412441
HD2173K	Final	HD2173K_Final	L62	1.162532843
HD2173K	Final	HD2173K_Final	L62	1.197976665
HD2173K	Final	HD2173K_Final	L62	1.267571074
HD2173K	Final	HD2173K_Final	L62	1.360959871
HD2173K	Final	HD2173K_Final	L62	1.847828467
HD2173K	Final	HD2173K_Final	L62	1.918699122
HD2173K	Final	HD2173K_Final	L62	1.928037125
HD2173K	Final	HD2173K_Final	L62	1.987059145
HD2173K	Final	HD2173K_Final	L62	2.121741652
HD2173K	Final	HD2173K_Final	L62	2.501868947
HD2173K	Final	HD2173K_Final	L63	0.525379793
HD2173K	Final	HD2173K_Final	L63	0.603391822
HD2173K	Final	HD2173K_Final	L63	0.689260985
HD2173K	Final	HD2173K_Final	L63	0.750211864
HD2173K	Final	HD2173K_Final	L63	0.782307434
HD2173K	Final	HD2173K_Final	L63	0.892453582
HD2173K	Final	HD2173K_Final	L63	0.894082188
HD2173K	Final	HD2173K_Final	L63	0.896476839
HD2173K	Final	HD2173K_Final	L63	0.943354662
HD2173K	Final	HD2173K_Final	L63	0.962032524
HD2173K	Final	HD2173K_Final	L63	1.052007498
HD2173K	Final	HD2173K_Final	L63	1.190047578
HD2173K	Final	HD2173K_Final	L63	1.496195248
HD2173K	Final	HD2173K_Final	L63	1.560042567
HD2173K	Final	HD2173K_Final	L63	1.602322778
HD2173K	Final	HD2173K_Final	L63	2.063177068
HD2173K	Final	HD2173K_Final	L63	2.101178585
HD2173K	Final	HD2173K_Final	L63	2.146683678
HD2173K	Final	HD2173K_Final	L63	2.264540277
HD2173K	Final	HD2173K_Final	L63	2.530199617
HD2173K	Final	HD2173K_Final	L64	0.254369091
HD2173K	Final	HD2173K_Final	L64	0.406047459
HD2173K	Final	HD2173K_Final	L64	0.637241737
HD2173K	Final	HD2173K_Final	L64	0.724779664
HD2173K	Final	HD2173K_Final	L64	0.74105077
HD2173K	Final	HD2173K_Final	L64	0.8009789
HD2173K	Final	HD2173K_Final	L64	0.842819232
HD2173K	Final	HD2173K_Final	L64	0.847397034
HD2173K	Final	HD2173K_Final	L64	0.961810326
HD2173K	Final	HD2173K_Final	L64	1.000503154
HD2173K	Final	HD2173K_Final	L64	1.138051491
HD2173K	Final	HD2173K_Final	L64	1.371509023
HD2173K	Final	HD2173K_Final	L64	1.698432301
HD2173K	Final	HD2173K_Final	L64	1.726975779
HD2173K	Final	HD2173K_Final	L64	1.781680054
HD2173K	Final	HD2173K_Final	L64	1.936726108
HD2173K	Final	HD2173K_Final	L64	2.136809058
HD2173K	Final	HD2173K_Final	L64	2.398142592
HD2173K	Final	HD2173K_Final	L64	2.552569349
HD2173K	Final	HD2173K_Final	L64	3.402710516
HD2173N	Initial	HD2173N_Initial	Initial	6.32E-15
HD2173N	Initial	HD2173N_Initial	Initial	1.74E-05
HD2173N	Initial	HD2173N_Initial	Initial	0.022361262
HD2173N	Initial	HD2173N_Initial	Initial	0.022933059
HD2173N	Initial	HD2173N_Initial	Initial	0.039514339
HD2173N	Initial	HD2173N_Initial	Initial	0.16137416
HD2173N	Initial	HD2173N_Initial	Initial	0.192322249
HD2173N	Initial	HD2173N_Initial	Initial	0.287750685
HD2173N	Initial	HD2173N_Initial	Initial	0.362048773
HD2173N	Initial	HD2173N_Initial	Initial	0.654854095
HD2173N	Initial	HD2173N_Initial	Initial	0.876240474
HD2173N	Initial	HD2173N_Initial	Initial	0.910539423
HD2173N	Initial	HD2173N_Initial	Initial	0.977826902
HD2173N	Initial	HD2173N_Initial	Initial	1.297384417
HD2173N	Initial	HD2173N_Initial	Initial	1.298820928
HD2173N	Initial	HD2173N_Initial	Initial	1.363328193
HD2173N	Initial	HD2173N_Initial	Initial	1.410511574
HD2173N	Initial	HD2173N_Initial	Initial	1.666845088
HD2173N	Initial	HD2173N_Initial	Initial	1.818098591
HD2173N	Final	HD2173N_Final	L41	0.019002209
HD2173N	Final	HD2173N_Final	L41	0.021698999
HD2173N	Final	HD2173N_Final	L41	0.086310072
HD2173N	Final	HD2173N_Final	L41	0.134488739
HD2173N	Final	HD2173N_Final	L41	0.166318164
HD2173N	Final	HD2173N_Final	L41	0.197442062
HD2173N	Final	HD2173N_Final	L41	0.271389645
HD2173N	Final	HD2173N_Final	L41	0.287205229
HD2173N	Final	HD2173N_Final	L41	0.326387711
HD2173N	Final	HD2173N_Final	L41	0.519862652
HD2173N	Final	HD2173N_Final	L41	0.533734024
HD2173N	Final	HD2173N_Final	L41	0.824529981
HD2173N	Final	HD2173N_Final	L41	0.826278681
HD2173N	Final	HD2173N_Final	L41	1.176612514
HD2173N	Final	HD2173N_Final	L41	2.037791797
HD2173N	Final	HD2173N_Final	L41	2.34705653
HD2173N	Final	HD2173N_Final	L41	2.50143324
HD2173N	Final	HD2173N_Final	L41	3.067622494
HD2173N	Final	HD2173N_Final	L42	0.010353518
HD2173N	Final	HD2173N_Final	L42	0.016327995
HD2173N	Final	HD2173N_Final	L42	0.020094411
HD2173N	Final	HD2173N_Final	L42	0.022196142
HD2173N	Final	HD2173N_Final	L42	0.054529536
HD2173N	Final	HD2173N_Final	L42	0.071070952
HD2173N	Final	HD2173N_Final	L42	0.078939591
HD2173N	Final	HD2173N_Final	L42	0.112188153
HD2173N	Final	HD2173N_Final	L42	0.469427266
HD2173N	Final	HD2173N_Final	L42	0.505622358
HD2173N	Final	HD2173N_Final	L42	0.823733534
HD2173N	Final	HD2173N_Final	L42	0.929761084
HD2173N	Final	HD2173N_Final	L42	1.101930938
HD2173N	Final	HD2173N_Final	L42	1.132494384
HD2173N	Final	HD2173N_Final	L42	1.149015059
HD2173N	Final	HD2173N_Final	L42	1.503728671
HD2173N	Final	HD2173N_Final	L42	2.003481993
HD2173N	Final	HD2173N_Final	L43	0.000301236
HD2173N	Final	HD2173N_Final	L43	0.00749253
HD2173N	Final	HD2173N_Final	L43	0.014352775
HD2173N	Final	HD2173N_Final	L43	0.027746178
HD2173N	Final	HD2173N_Final	L43	0.07964556
HD2173N	Final	HD2173N_Final	L43	0.080424172
HD2173N	Final	HD2173N_Final	L43	0.088815627
HD2173N	Final	HD2173N_Final	L43	0.10948744
HD2173N	Final	HD2173N_Final	L43	0.439307408
HD2173N	Final	HD2173N_Final	L43	0.564127664
HD2173N	Final	HD2173N_Final	L43	0.604744425
HD2173N	Final	HD2173N_Final	L43	0.803446804
HD2173N	Final	HD2173N_Final	L43	0.867910908
HD2173N	Final	HD2173N_Final	L43	0.893066173
HD2173N	Final	HD2173N_Final	L43	1.198669959
HD2173N	Final	HD2173N_Final	L43	1.220218873
HD2173N	Final	HD2173N_Final	L43	1.242059848
HD2173N	Final	HD2173N_Final	L43	2.236067977
HD2173N	Final	HD2173N_Final	L43	2.259175488
HD2173N	Final	HD2173N_Final	L44	0.001774795
HD2173N	Final	HD2173N_Final	L44	0.005205784
HD2173N	Final	HD2173N_Final	L44	0.010558612
HD2173N	Final	HD2173N_Final	L44	0.01138086
HD2173N	Final	HD2173N_Final	L44	0.083168298
HD2173N	Final	HD2173N_Final	L44	0.091779658
HD2173N	Final	HD2173N_Final	L44	0.247875051
HD2173N	Final	HD2173N_Final	L44	0.36313655
HD2173N	Final	HD2173N_Final	L44	0.375887608
HD2173N	Final	HD2173N_Final	L44	0.58334077
HD2173N	Final	HD2173N_Final	L44	0.837971693
HD2173N	Final	HD2173N_Final	L44	1.047057595
HD2173N	Final	HD2173N_Final	L44	1.076803732
HD2173N	Final	HD2173N_Final	L45	0.001389741
HD2173N	Final	HD2173N_Final	L45	0.009200143
HD2173N	Final	HD2173N_Final	L45	0.014149339
HD2173N	Final	HD2173N_Final	L45	0.015682424
HD2173N	Final	HD2173N_Final	L45	0.021445602
HD2173N	Final	HD2173N_Final	L45	0.039883544
HD2173N	Final	HD2173N_Final	L45	0.082714422
HD2173N	Final	HD2173N_Final	L45	0.087317364
HD2173N	Final	HD2173N_Final	L45	0.271086627
HD2173N	Final	HD2173N_Final	L45	0.449212959
HD2173N	Final	HD2173N_Final	L45	0.465613353
HD2173N	Final	HD2173N_Final	L45	0.565590435
HD2173N	Final	HD2173N_Final	L45	0.583195685
HD2173N	Final	HD2173N_Final	L45	0.631385036
HD2173N	Final	HD2173N_Final	L45	0.856170166
HD2173N	Final	HD2173N_Final	L45	0.903539761
HD2173N	Final	HD2173N_Final	L45	1.493651261
HD2173N	Final	HD2173N_Final	L45	2.028763674
HD2173N	Final	HD2173N_Final	L45	2.203783911
HD2173N	Final	HD2173N_Final	L45	2.236067977
HD2173N	Final	HD2173N_Final	L46	0.010067992
HD2173N	Final	HD2173N_Final	L46	0.027529549
HD2173N	Final	HD2173N_Final	L46	0.044530543
HD2173N	Final	HD2173N_Final	L46	0.04971316
HD2173N	Final	HD2173N_Final	L46	0.055675812
HD2173N	Final	HD2173N_Final	L46	0.136951394
HD2173N	Final	HD2173N_Final	L46	0.16988741
HD2173N	Final	HD2173N_Final	L46	0.209694933
HD2173N	Final	HD2173N_Final	L46	0.239162635
HD2173N	Final	HD2173N_Final	L46	0.271186187
HD2173N	Final	HD2173N_Final	L46	0.350212354
HD2173N	Final	HD2173N_Final	L46	0.437518426
HD2173N	Final	HD2173N_Final	L46	0.542243688
HD2173N	Final	HD2173N_Final	L46	0.734302325
HD2173N	Final	HD2173N_Final	L46	0.993235316
HD2173N	Final	HD2173N_Final	L47	0.018622509
HD2173N	Final	HD2173N_Final	L47	0.025718459
HD2173N	Final	HD2173N_Final	L47	0.085977896
HD2173N	Final	HD2173N_Final	L47	0.163975472
HD2173N	Final	HD2173N_Final	L47	0.167250206
HD2173N	Final	HD2173N_Final	L47	0.197463402
HD2173N	Final	HD2173N_Final	L47	0.384579
HD2173N	Final	HD2173N_Final	L47	0.429397839
HD2173N	Final	HD2173N_Final	L47	0.500710296
HD2173N	Final	HD2173N_Final	L47	0.527845642
HD2173N	Final	HD2173N_Final	L47	0.715123828
HD2173N	Final	HD2173N_Final	L47	1.235141457
HD2173N	Final	HD2173N_Final	L47	1.240743559
HD2173N	Final	HD2173N_Final	L47	1.296848378
HD2173N	Final	HD2173N_Final	L47	2.015459948
HD2173N	Final	HD2173N_Final	L47	2.023993186
HD2173N	Final	HD2173N_Final	L47	2.435650986
HD2173N	Final	HD2173N_Final	L47	2.468217908
HD2173N	Final	HD2173N_Final	L48	0.003464583
HD2173N	Final	HD2173N_Final	L48	0.006306126
HD2173N	Final	HD2173N_Final	L48	0.014150149
HD2173N	Final	HD2173N_Final	L48	0.024405431
HD2173N	Final	HD2173N_Final	L48	0.053597613
HD2173N	Final	HD2173N_Final	L48	0.060917179
HD2173N	Final	HD2173N_Final	L48	0.067352558
HD2173N	Final	HD2173N_Final	L48	0.116502396
HD2173N	Final	HD2173N_Final	L48	0.19470652
HD2173N	Final	HD2173N_Final	L48	0.234494528
HD2173N	Final	HD2173N_Final	L48	0.319813098
HD2173N	Final	HD2173N_Final	L48	0.35680101
HD2173N	Final	HD2173N_Final	L48	0.51140209
HD2173N	Final	HD2173N_Final	L48	0.629235789
HD2173N	Final	HD2173N_Final	L48	0.685241706
HD2173N	Final	HD2173N_Final	L48	0.725505116
HD2173N	Final	HD2173N_Final	L48	1.48074573
HD2173N	Final	HD2173N_Final	L48	2.572818861
HD219	Initial	HD219_Initial	Initial	0.24795292
HD219	Initial	HD219_Initial	Initial	0.27849487
HD219	Initial	HD219_Initial	Initial	0.423894025
HD219	Initial	HD219_Initial	Initial	0.438605434
HD219	Initial	HD219_Initial	Initial	0.59732
HD219	Initial	HD219_Initial	Initial	0.819689321
HD219	Initial	HD219_Initial	Initial	0.830620762
HD219	Initial	HD219_Initial	Initial	0.851686352
HD219	Initial	HD219_Initial	Initial	0.89282151
HD219	Initial	HD219_Initial	Initial	0.916779402
HD219	Initial	HD219_Initial	Initial	0.932754542
HD219	Initial	HD219_Initial	Initial	1.337295843
HD219	Initial	HD219_Initial	Initial	1.466910888
HD219	Initial	HD219_Initial	Initial	1.6676199
HD219	Initial	HD219_Initial	Initial	1.712858756
HD219	Initial	HD219_Initial	Initial	1.730353407
HD219	Initial	HD219_Initial	Initial	1.735856106
HD219	Initial	HD219_Initial	Initial	1.772533438
HD219	Initial	HD219_Initial	Initial	1.859493605
HD219	Final	HD219_Final	L10	0.018376122
HD219	Final	HD219_Final	L10	0.028991187
HD219	Final	HD219_Final	L10	0.038517899
HD219	Final	HD219_Final	L10	0.061350789
HD219	Final	HD219_Final	L10	0.170842515
HD219	Final	HD219_Final	L10	0.212414912
HD219	Final	HD219_Final	L10	0.227482292
HD219	Final	HD219_Final	L10	0.296561039
HD219	Final	HD219_Final	L10	0.465774655
HD219	Final	HD219_Final	L10	0.559234769
HD219	Final	HD219_Final	L10	0.638402976
HD219	Final	HD219_Final	L10	0.638794906
HD219	Final	HD219_Final	L10	1.211185645
HD219	Final	HD219_Final	L10	1.616087005
HD219	Final	HD219_Final	L10	1.996681683
HD219	Final	HD219_Final	L10	2.114982579
HD219	Final	HD219_Final	L10	2.610473325
HD219	Final	HD219_Final	L10	2.674514093
HD219	Final	HD219_Final	L10	2.961502625
HD219	Final	HD219_Final	L11	0.01980133
HD219	Final	HD219_Final	L11	0.039028448
HD219	Final	HD219_Final	L11	0.061139243
HD219	Final	HD219_Final	L11	0.062042341
HD219	Final	HD219_Final	L11	0.075407026
HD219	Final	HD219_Final	L11	0.205689669
HD219	Final	HD219_Final	L11	0.315425149
HD219	Final	HD219_Final	L11	0.339086438
HD219	Final	HD219_Final	L11	0.42478586
HD219	Final	HD219_Final	L11	0.459494637
HD219	Final	HD219_Final	L11	0.46527608
HD219	Final	HD219_Final	L11	0.558148804
HD219	Final	HD219_Final	L11	0.711252183
HD219	Final	HD219_Final	L11	1.642878407
HD219	Final	HD219_Final	L11	1.695356381
HD219	Final	HD219_Final	L11	1.883337707
HD219	Final	HD219_Final	L11	1.977386024
HD219	Final	HD219_Final	L11	3.600102097
HD219	Final	HD219_Final	L11	5.170723205
HD219	Final	HD219_Final	L12	0.016002387
HD219	Final	HD219_Final	L12	0.030008475
HD219	Final	HD219_Final	L12	0.038869332
HD219	Final	HD219_Final	L12	0.065306229
HD219	Final	HD219_Final	L12	0.078057557
HD219	Final	HD219_Final	L12	0.109051432
HD219	Final	HD219_Final	L12	0.318171153
HD219	Final	HD219_Final	L12	0.358615517
HD219	Final	HD219_Final	L12	0.542489577
HD219	Final	HD219_Final	L12	0.575081055
HD219	Final	HD219_Final	L12	0.711209779
HD219	Final	HD219_Final	L12	0.865127745
HD219	Final	HD219_Final	L12	1.299403428
HD219	Final	HD219_Final	L12	2.322638774
HD219	Final	HD219_Final	L12	4.666745818
HD219	Final	HD219_Final	L12	4.699877546
HD219	Final	HD219_Final	L12	7.550963466
HD219	Final	HD219_Final	L13	0.002365781
HD219	Final	HD219_Final	L13	0.027092876
HD219	Final	HD219_Final	L13	0.046701517
HD219	Final	HD219_Final	L13	0.080820573
HD219	Final	HD219_Final	L13	0.256985143
HD219	Final	HD219_Final	L13	0.264640338
HD219	Final	HD219_Final	L13	0.356335021
HD219	Final	HD219_Final	L13	0.480966531
HD219	Final	HD219_Final	L13	0.634004589
HD219	Final	HD219_Final	L13	0.728073005
HD219	Final	HD219_Final	L13	0.910212317
HD219	Final	HD219_Final	L13	0.973090092
HD219	Final	HD219_Final	L13	1.733970441
HD219	Final	HD219_Final	L13	2.423446867
HD219	Final	HD219_Final	L13	2.626527804
HD219	Final	HD219_Final	L14	0
HD219	Final	HD219_Final	L14	0.025343945
HD219	Final	HD219_Final	L14	0.026933755
HD219	Final	HD219_Final	L14	0.040661204
HD219	Final	HD219_Final	L14	0.041363937
HD219	Final	HD219_Final	L14	0.070591968
HD219	Final	HD219_Final	L14	0.183507487
HD219	Final	HD219_Final	L14	0.184761304
HD219	Final	HD219_Final	L14	0.297288752
HD219	Final	HD219_Final	L14	0.5770437
HD219	Final	HD219_Final	L14	0.59581852
HD219	Final	HD219_Final	L14	0.597803935
HD219	Final	HD219_Final	L14	0.728258669
HD219	Final	HD219_Final	L14	0.942133013
HD219	Final	HD219_Final	L14	1.078361115
HD219	Final	HD219_Final	L14	1.486906459
HD219	Final	HD219_Final	L14	1.620656597
HD219	Final	HD219_Final	L14	1.938561568
HD219	Final	HD219_Final	L14	1.999610546
HD219	Final	HD219_Final	L15	0.114346759
HD219	Final	HD219_Final	L15	0.149476048
HD219	Final	HD219_Final	L15	0.239374036
HD219	Final	HD219_Final	L15	0.262380147
HD219	Final	HD219_Final	L15	0.282350076
HD219	Final	HD219_Final	L15	0.338921073
HD219	Final	HD219_Final	L15	0.505525183
HD219	Final	HD219_Final	L15	0.550454837
HD219	Final	HD219_Final	L15	0.564063476
HD219	Final	HD219_Final	L15	0.689999191
HD219	Final	HD219_Final	L15	0.88735299
HD219	Final	HD219_Final	L15	1.066231916
HD219	Final	HD219_Final	L15	1.181155949
HD219	Final	HD219_Final	L15	1.253720942
HD219	Final	HD219_Final	L15	1.701387173
HD219	Final	HD219_Final	L15	1.76925001
HD219	Final	HD219_Final	L15	2.431370631
HD219	Final	HD219_Final	L15	2.556040031
HD219	Final	HD219_Final	L15	5.823546444
HD219	Final	HD219_Final	L16	0.111985188
HD219	Final	HD219_Final	L16	0.217663247
HD219	Final	HD219_Final	L16	0.377590553
HD219	Final	HD219_Final	L16	0.478614447
HD219	Final	HD219_Final	L16	0.572811547
HD219	Final	HD219_Final	L16	0.841305125
HD219	Final	HD219_Final	L16	1.013097507
HD219	Final	HD219_Final	L16	1.075898653
HD219	Final	HD219_Final	L16	1.133445168
HD219	Final	HD219_Final	L16	1.1855984
HD219	Final	HD219_Final	L16	1.352249644
HD219	Final	HD219_Final	L16	1.451238225
HD219	Final	HD219_Final	L16	1.647865364
HD219	Final	HD219_Final	L16	1.844517192
HD219	Final	HD219_Final	L16	1.859359354
HD219	Final	HD219_Final	L16	2.00556827
HD219	Final	HD219_Final	L16	2.535622981
HD219	Final	HD219_Final	L16	6.037553321
HD219	Final	HD219_Final	L16	9.972213293
HD219	Final	HD219_Final	L9	0.046353474
HD219	Final	HD219_Final	L9	0.058283359
HD219	Final	HD219_Final	L9	0.105570658
HD219	Final	HD219_Final	L9	0.188905162
HD219	Final	HD219_Final	L9	0.193450384
HD219	Final	HD219_Final	L9	0.20623619
HD219	Final	HD219_Final	L9	0.214717236
HD219	Final	HD219_Final	L9	0.263607303
HD219	Final	HD219_Final	L9	0.354400916
HD219	Final	HD219_Final	L9	0.482667087
HD219	Final	HD219_Final	L9	0.576592749
HD219	Final	HD219_Final	L9	0.762816763
HD219	Final	HD219_Final	L9	0.86887604
HD219	Final	HD219_Final	L9	0.878547175
HD219	Final	HD219_Final	L9	1.198809127
HD219	Final	HD219_Final	L9	1.36620098
HD219	Final	HD219_Final	L9	2.325988408
HD219	Final	HD219_Final	L9	2.638048104
HD219	Final	HD219_Final	L9	2.788172791
HD219	Final	HD219_Final	L9	6.147236094
HD2256	Initial	HD2256_Initial	Initial	0.000254271
HD2256	Initial	HD2256_Initial	Initial	0.000343849
HD2256	Initial	HD2256_Initial	Initial	0.00745509
HD2256	Initial	HD2256_Initial	Initial	0.018271916
HD2256	Initial	HD2256_Initial	Initial	0.051305438
HD2256	Initial	HD2256_Initial	Initial	0.127487
HD2256	Initial	HD2256_Initial	Initial	0.24115675
HD2256	Initial	HD2256_Initial	Initial	0.24568755
HD2256	Initial	HD2256_Initial	Initial	0.271870461
HD2256	Initial	HD2256_Initial	Initial	0.3376357
HD2256	Initial	HD2256_Initial	Initial	0.34567245
HD2256	Initial	HD2256_Initial	Initial	0.34586744
HD2256	Initial	HD2256_Initial	Initial	0.349360259
HD2256	Initial	HD2256_Initial	Initial	0.567345687
HD2256	Initial	HD2256_Initial	Initial	0.67486754
HD2256	Initial	HD2256_Initial	Initial	0.676071233
HD2256	Initial	HD2256_Initial	Initial	0.784994226
HD2256	Initial	HD2256_Initial	Initial	0.78534267
HD2256	Initial	HD2256_Initial	Initial	0.814117642
HD2256	Initial	HD2256_Initial	Initial	1.112385625
HD2256	Final	HD2256_Final	L1	NA
HD2256	Final	HD2256_Final	L1	NA
HD2256	Final	HD2256_Final	L1	NA
HD2256	Final	HD2256_Final	L1	NA
HD2256	Final	HD2256_Final	L1	NA
HD2256	Final	HD2256_Final	L1	NA
HD2256	Final	HD2256_Final	L1	NA
HD2256	Final	HD2256_Final	L1	NA
HD2256	Final	HD2256_Final	L1	NA
HD2256	Final	HD2256_Final	L1	NA
HD2256	Final	HD2256_Final	L1	NA
HD2256	Final	HD2256_Final	L1	NA
HD2256	Final	HD2256_Final	L1	NA
HD2256	Final	HD2256_Final	L1	NA
HD2256	Final	HD2256_Final	L1	NA
HD2256	Final	HD2256_Final	L1	NA
HD2256	Final	HD2256_Final	L1	NA
HD2256	Final	HD2256_Final	L1	NA
HD2256	Final	HD2256_Final	L1	NA
HD2256	Final	HD2256_Final	L1	NA
HD2256	Final	HD2256_Final	L2	NA
HD2256	Final	HD2256_Final	L2	NA
HD2256	Final	HD2256_Final	L2	NA
HD2256	Final	HD2256_Final	L2	NA
HD2256	Final	HD2256_Final	L2	NA
HD2256	Final	HD2256_Final	L2	NA
HD2256	Final	HD2256_Final	L2	NA
HD2256	Final	HD2256_Final	L2	NA
HD2256	Final	HD2256_Final	L2	NA
HD2256	Final	HD2256_Final	L2	NA
HD2256	Final	HD2256_Final	L2	NA
HD2256	Final	HD2256_Final	L2	NA
HD2256	Final	HD2256_Final	L2	NA
HD2256	Final	HD2256_Final	L2	NA
HD2256	Final	HD2256_Final	L2	NA
HD2256	Final	HD2256_Final	L2	NA
HD2256	Final	HD2256_Final	L2	NA
HD2256	Final	HD2256_Final	L2	NA
HD2256	Final	HD2256_Final	L2	NA
HD2256	Final	HD2256_Final	L2	NA
HD2256	Final	HD2256_Final	L3	NA
HD2256	Final	HD2256_Final	L3	NA
HD2256	Final	HD2256_Final	L3	NA
HD2256	Final	HD2256_Final	L3	NA
HD2256	Final	HD2256_Final	L3	NA
HD2256	Final	HD2256_Final	L3	NA
HD2256	Final	HD2256_Final	L3	NA
HD2256	Final	HD2256_Final	L3	NA
HD2256	Final	HD2256_Final	L3	NA
HD2256	Final	HD2256_Final	L3	NA
HD2256	Final	HD2256_Final	L3	NA
HD2256	Final	HD2256_Final	L3	NA
HD2256	Final	HD2256_Final	L3	NA
HD2256	Final	HD2256_Final	L3	NA
HD2256	Final	HD2256_Final	L3	NA
HD2256	Final	HD2256_Final	L3	NA
HD2256	Final	HD2256_Final	L3	NA
HD2256	Final	HD2256_Final	L3	NA
HD2256	Final	HD2256_Final	L3	NA
HD2256	Final	HD2256_Final	L3	NA
HD2256	Final	HD2256_Final	L4	0
HD2256	Final	HD2256_Final	L4	0
HD2256	Final	HD2256_Final	L4	0.0176158
HD2256	Final	HD2256_Final	L4	0.0260984
HD2256	Final	HD2256_Final	L4	0.14381763
HD2256	Final	HD2256_Final	L4	0.17606652
HD2256	Final	HD2256_Final	L4	0.318121552
HD2256	Final	HD2256_Final	L4	0.428569459
HD2256	Final	HD2256_Final	L4	0.56137941
HD2256	Final	HD2256_Final	L4	0.562543749
HD2256	Final	HD2256_Final	L4	0.6314168
HD2256	Final	HD2256_Final	L4	0.781447412
HD2256	Final	HD2256_Final	L4	0.972632535
HD2256	Final	HD2256_Final	L4	1.08490294
HD2256	Final	HD2256_Final	L5	0.000108118
HD2256	Final	HD2256_Final	L5	0.0781242
HD2256	Final	HD2256_Final	L5	0.088774742
HD2256	Final	HD2256_Final	L5	0.104969505
HD2256	Final	HD2256_Final	L5	0.141313289
HD2256	Final	HD2256_Final	L5	0.171374492
HD2256	Final	HD2256_Final	L5	0.2074
HD2256	Final	HD2256_Final	L5	0.21913899
HD2256	Final	HD2256_Final	L5	0.28745457
HD2256	Final	HD2256_Final	L5	0.32424865
HD2256	Final	HD2256_Final	L5	0.410858111
HD2256	Final	HD2256_Final	L5	0.412567545
HD2256	Final	HD2256_Final	L5	0.640277114
HD2256	Final	HD2256_Final	L5	0.732325377
HD2256	Final	HD2256_Final	L5	0.798584234
HD2256	Final	HD2256_Final	L6	8.57E-18
HD2256	Final	HD2256_Final	L6	2.33E-16
HD2256	Final	HD2256_Final	L6	1.32E-08
HD2256	Final	HD2256_Final	L6	3.73E-07
HD2256	Final	HD2256_Final	L6	7.40E-06
HD2256	Final	HD2256_Final	L6	0.00102799
HD2256	Final	HD2256_Final	L6	0.071075825
HD2256	Final	HD2256_Final	L6	0.101853252
HD2256	Final	HD2256_Final	L6	0.21685396
HD2256	Final	HD2256_Final	L6	0.230666303
HD2256	Final	HD2256_Final	L6	0.609276553
HD2256	Final	HD2256_Final	L6	1.456785417
HD2256	Final	HD2256_Final	L6	1.460596572
HD2256	Final	HD2256_Final	L6	2.734590945
HD2256	Final	HD2256_Final	L7	0.001928298
HD2256	Final	HD2256_Final	L7	0.002521308
HD2256	Final	HD2256_Final	L7	0.00649804
HD2256	Final	HD2256_Final	L7	9.06E-03
HD2256	Final	HD2256_Final	L7	0.025827987
HD2256	Final	HD2256_Final	L7	3.89E-02
HD2256	Final	HD2256_Final	L7	6.20E-02
HD2256	Final	HD2256_Final	L7	0.063208981
HD2256	Final	HD2256_Final	L7	0.08838421
HD2256	Final	HD2256_Final	L7	0.174897054
HD2256	Final	HD2256_Final	L7	0.214830198
HD2256	Final	HD2256_Final	L7	0.718376355
HD2256	Final	HD2256_Final	L7	0.844158913
HD2256	Final	HD2256_Final	L7	1.00198186
HD2256	Final	HD2256_Final	L7	1.060608803
HD2256	Final	HD2256_Final	L7	1.283349179
HD2256	Final	HD2256_Final	L8	0.000315983
HD2256	Final	HD2256_Final	L8	0.00461936
HD2256	Final	HD2256_Final	L8	0.008913359
HD2256	Final	HD2256_Final	L8	0.01574845
HD2256	Final	HD2256_Final	L8	0.01685758
HD2256	Final	HD2256_Final	L8	0.01788499
HD2256	Final	HD2256_Final	L8	0.02485659
HD2256	Final	HD2256_Final	L8	0.02486754
HD2256	Final	HD2256_Final	L8	0.04
HD2256	Final	HD2256_Final	L8	0.045249951
HD2256	Final	HD2256_Final	L8	0.1019451
HD2256	Final	HD2256_Final	L8	0.334823393
HD2256	Final	HD2256_Final	L8	0.45685442
HD2256	Final	HD2256_Final	L8	0.55567257
HD2256	Final	HD2256_Final	L8	0.628929351
HD2321	Initial	HD2321_Initial	Initial	0
HD2321	Initial	HD2321_Initial	Initial	0
HD2321	Initial	HD2321_Initial	Initial	0
HD2321	Initial	HD2321_Initial	Initial	0
HD2321	Initial	HD2321_Initial	Initial	0
HD2321	Initial	HD2321_Initial	Initial	0
HD2321	Initial	HD2321_Initial	Initial	0
HD2321	Initial	HD2321_Initial	Initial	0
HD2321	Initial	HD2321_Initial	Initial	0
HD2321	Initial	HD2321_Initial	Initial	0
HD2321	Initial	HD2321_Initial	Initial	0
HD2321	Initial	HD2321_Initial	Initial	0
HD2321	Initial	HD2321_Initial	Initial	0
HD2321	Initial	HD2321_Initial	Initial	0
HD2321	Initial	HD2321_Initial	Initial	0
HD2321	Initial	HD2321_Initial	Initial	0
HD2321	Initial	HD2321_Initial	Initial	0
HD2321	Initial	HD2321_Initial	Initial	0
HD2321	Initial	HD2321_Initial	Initial	0
HD2321	Final	HD2321_Final	L17	NA
HD2321	Final	HD2321_Final	L17	NA
HD2321	Final	HD2321_Final	L17	NA
HD2321	Final	HD2321_Final	L17	NA
HD2321	Final	HD2321_Final	L17	NA
HD2321	Final	HD2321_Final	L17	NA
HD2321	Final	HD2321_Final	L17	NA
HD2321	Final	HD2321_Final	L17	NA
HD2321	Final	HD2321_Final	L17	NA
HD2321	Final	HD2321_Final	L17	NA
HD2321	Final	HD2321_Final	L17	NA
HD2321	Final	HD2321_Final	L17	NA
HD2321	Final	HD2321_Final	L17	NA
HD2321	Final	HD2321_Final	L17	NA
HD2321	Final	HD2321_Final	L17	NA
HD2321	Final	HD2321_Final	L17	NA
HD2321	Final	HD2321_Final	L17	NA
HD2321	Final	HD2321_Final	L17	NA
HD2321	Final	HD2321_Final	L17	NA
HD2321	Final	HD2321_Final	L18	NA
HD2321	Final	HD2321_Final	L18	NA
HD2321	Final	HD2321_Final	L18	NA
HD2321	Final	HD2321_Final	L18	NA
HD2321	Final	HD2321_Final	L18	NA
HD2321	Final	HD2321_Final	L18	NA
HD2321	Final	HD2321_Final	L18	NA
HD2321	Final	HD2321_Final	L18	NA
HD2321	Final	HD2321_Final	L18	NA
HD2321	Final	HD2321_Final	L18	NA
HD2321	Final	HD2321_Final	L18	NA
HD2321	Final	HD2321_Final	L18	NA
HD2321	Final	HD2321_Final	L18	NA
HD2321	Final	HD2321_Final	L18	NA
HD2321	Final	HD2321_Final	L18	NA
HD2321	Final	HD2321_Final	L18	NA
HD2321	Final	HD2321_Final	L18	NA
HD2321	Final	HD2321_Final	L18	NA
HD2321	Final	HD2321_Final	L18	NA
HD2321	Final	HD2321_Final	L19	NA
HD2321	Final	HD2321_Final	L19	NA
HD2321	Final	HD2321_Final	L19	NA
HD2321	Final	HD2321_Final	L19	NA
HD2321	Final	HD2321_Final	L19	NA
HD2321	Final	HD2321_Final	L19	NA
HD2321	Final	HD2321_Final	L19	NA
HD2321	Final	HD2321_Final	L19	NA
HD2321	Final	HD2321_Final	L19	NA
HD2321	Final	HD2321_Final	L19	NA
HD2321	Final	HD2321_Final	L19	NA
HD2321	Final	HD2321_Final	L19	NA
HD2321	Final	HD2321_Final	L19	NA
HD2321	Final	HD2321_Final	L19	NA
HD2321	Final	HD2321_Final	L19	NA
HD2321	Final	HD2321_Final	L19	NA
HD2321	Final	HD2321_Final	L19	NA
HD2321	Final	HD2321_Final	L19	NA
HD2321	Final	HD2321_Final	L19	NA
HD2321	Final	HD2321_Final	L20	NA
HD2321	Final	HD2321_Final	L20	NA
HD2321	Final	HD2321_Final	L20	NA
HD2321	Final	HD2321_Final	L20	NA
HD2321	Final	HD2321_Final	L20	NA
HD2321	Final	HD2321_Final	L20	NA
HD2321	Final	HD2321_Final	L20	NA
HD2321	Final	HD2321_Final	L20	NA
HD2321	Final	HD2321_Final	L20	NA
HD2321	Final	HD2321_Final	L20	NA
HD2321	Final	HD2321_Final	L20	NA
HD2321	Final	HD2321_Final	L20	NA
HD2321	Final	HD2321_Final	L20	NA
HD2321	Final	HD2321_Final	L20	NA
HD2321	Final	HD2321_Final	L20	NA
HD2321	Final	HD2321_Final	L20	NA
HD2321	Final	HD2321_Final	L20	NA
HD2321	Final	HD2321_Final	L20	NA
HD2321	Final	HD2321_Final	L20	NA
HD2321	Final	HD2321_Final	L21	NA
HD2321	Final	HD2321_Final	L21	NA
HD2321	Final	HD2321_Final	L21	NA
HD2321	Final	HD2321_Final	L21	NA
HD2321	Final	HD2321_Final	L21	NA
HD2321	Final	HD2321_Final	L21	NA
HD2321	Final	HD2321_Final	L21	NA
HD2321	Final	HD2321_Final	L21	NA
HD2321	Final	HD2321_Final	L21	NA
HD2321	Final	HD2321_Final	L21	NA
HD2321	Final	HD2321_Final	L21	NA
HD2321	Final	HD2321_Final	L21	NA
HD2321	Final	HD2321_Final	L21	NA
HD2321	Final	HD2321_Final	L21	NA
HD2321	Final	HD2321_Final	L21	NA
HD2321	Final	HD2321_Final	L21	NA
HD2321	Final	HD2321_Final	L21	NA
HD2321	Final	HD2321_Final	L21	NA
HD2321	Final	HD2321_Final	L21	NA
HD2321	Final	HD2321_Final	L22	NA
HD2321	Final	HD2321_Final	L22	NA
HD2321	Final	HD2321_Final	L22	NA
HD2321	Final	HD2321_Final	L22	NA
HD2321	Final	HD2321_Final	L22	NA
HD2321	Final	HD2321_Final	L22	NA
HD2321	Final	HD2321_Final	L22	NA
HD2321	Final	HD2321_Final	L22	NA
HD2321	Final	HD2321_Final	L22	NA
HD2321	Final	HD2321_Final	L22	NA
HD2321	Final	HD2321_Final	L22	NA
HD2321	Final	HD2321_Final	L22	NA
HD2321	Final	HD2321_Final	L22	NA
HD2321	Final	HD2321_Final	L22	NA
HD2321	Final	HD2321_Final	L22	NA
HD2321	Final	HD2321_Final	L22	NA
HD2321	Final	HD2321_Final	L22	NA
HD2321	Final	HD2321_Final	L22	NA
HD2321	Final	HD2321_Final	L22	NA
HD2321	Final	HD2321_Final	L23	0.334518
HD2321	Final	HD2321_Final	L23	0.0457463
HD2321	Final	HD2321_Final	L23	0.152322
HD2321	Final	HD2321_Final	L23	0.030574092
HD2321	Final	HD2321_Final	L23	0.031117891
HD2321	Final	HD2321_Final	L23	0.131905192
HD2321	Final	HD2321_Final	L23	0.64616568
HD2321	Final	HD2321_Final	L23	0.986221342
HD2321	Final	HD2321_Final	L23	2.8134304
HD2321	Final	HD2321_Final	L24	0.2416841
HD2321	Final	HD2321_Final	L24	0.12964382
HD2321	Final	HD2321_Final	L24	0.13143465
HD2321	Final	HD2321_Final	L24	0.35885187
HD2321	Final	HD2321_Final	L24	0.46380251
HD2321	Final	HD2321_Final	L24	0.071375053
HD2321	Final	HD2321_Final	L24	0.190859513
HD2321	Final	HD2321_Final	L24	0.452933753
HD2321	Final	HD2321_Final	L24	0.510609257
HD2321	Final	HD2321_Final	L24	0.686292858
HD2321	Final	HD2321_Final	L24	0.694678432
HD2321	Final	HD2321_Final	L24	0.7637313
HD2344	Initial	HD2344_Initial	Initial	0
HD2344	Initial	HD2344_Initial	Initial	3.02E-93
HD2344	Initial	HD2344_Initial	Initial	4.38E-36
HD2344	Initial	HD2344_Initial	Initial	2.06E-30
HD2344	Initial	HD2344_Initial	Initial	4.85E-25
HD2344	Initial	HD2344_Initial	Initial	1.50E-22
HD2344	Initial	HD2344_Initial	Initial	2.85E-22
HD2344	Initial	HD2344_Initial	Initial	2.66E-17
HD2344	Initial	HD2344_Initial	Initial	6.81E-11
HD2344	Initial	HD2344_Initial	Initial	6.12E-09
HD2344	Initial	HD2344_Initial	Initial	6.99E-06
HD2344	Initial	HD2344_Initial	Initial	7.27E-05
HD2344	Initial	HD2344_Initial	Initial	0.000339287
HD2344	Initial	HD2344_Initial	Initial	0.001659039
HD2344	Initial	HD2344_Initial	Initial	0.003792238
HD2344	Initial	HD2344_Initial	Initial	0.01471296
HD2344	Initial	HD2344_Initial	Initial	0.028676823
HD2344	Initial	HD2344_Initial	Initial	0.037937052
HD2344	Initial	HD2344_Initial	Initial	0.408412848
HD2344	Initial	HD2344_Initial	Initial	0.686542569
HD2344	Final	HD2344_Final	L33	4.60E-10
HD2344	Final	HD2344_Final	L33	0.006286399
HD2344	Final	HD2344_Final	L33	0.009235623
HD2344	Final	HD2344_Final	L33	0.018433138
HD2344	Final	HD2344_Final	L33	0.088483186
HD2344	Final	HD2344_Final	L33	0.089025714
HD2344	Final	HD2344_Final	L33	1.43E-01
HD2344	Final	HD2344_Final	L33	0.180474102
HD2344	Final	HD2344_Final	L33	0.277557246
HD2344	Final	HD2344_Final	L33	0.397426844
HD2344	Final	HD2344_Final	L33	0.705799383
HD2344	Final	HD2344_Final	L33	0.73625986
HD2344	Final	HD2344_Final	L33	1.1495805
HD2344	Final	HD2344_Final	L34	0.003052487
HD2344	Final	HD2344_Final	L34	0.023066343
HD2344	Final	HD2344_Final	L34	0.037333967
HD2344	Final	HD2344_Final	L34	0.039839279
HD2344	Final	HD2344_Final	L34	0.09312938
HD2344	Final	HD2344_Final	L34	0.132948006
HD2344	Final	HD2344_Final	L34	0.140143737
HD2344	Final	HD2344_Final	L34	0.380452992
HD2344	Final	HD2344_Final	L34	0.547255903
HD2344	Final	HD2344_Final	L34	0.589580755
HD2344	Final	HD2344_Final	L34	0.591306045
HD2344	Final	HD2344_Final	L34	0.648529418
HD2344	Final	HD2344_Final	L34	0.748983007
HD2344	Final	HD2344_Final	L34	0.782918572
HD2344	Final	HD2344_Final	L34	0.805747247
HD2344	Final	HD2344_Final	L34	0.838453099
HD2344	Final	HD2344_Final	L34	1.661716524
HD2344	Final	HD2344_Final	L34	1.823919989
HD2344	Final	HD2344_Final	L35	0.00024455
HD2344	Final	HD2344_Final	L35	0.00028298
HD2344	Final	HD2344_Final	L35	0.000447346
HD2344	Final	HD2344_Final	L35	0.02783194
HD2344	Final	HD2344_Final	L35	0.038884882
HD2344	Final	HD2344_Final	L35	0.067400726
HD2344	Final	HD2344_Final	L35	0.212115146
HD2344	Final	HD2344_Final	L35	0.303063224
HD2344	Final	HD2344_Final	L35	0.476403051
HD2344	Final	HD2344_Final	L35	0.596677068
HD2344	Final	HD2344_Final	L35	0.778572473
HD2344	Final	HD2344_Final	L35	1.297439415
HD2344	Final	HD2344_Final	L35	1.851716322
HD2344	Final	HD2344_Final	L36	0.000233138
HD2344	Final	HD2344_Final	L36	0.000821627
HD2344	Final	HD2344_Final	L36	0.00228402
HD2344	Final	HD2344_Final	L36	0.004259187
HD2344	Final	HD2344_Final	L36	0.010003896
HD2344	Final	HD2344_Final	L36	0.01534088
HD2344	Final	HD2344_Final	L36	0.028805999
HD2344	Final	HD2344_Final	L36	0.039558472
HD2344	Final	HD2344_Final	L36	0.097626476
HD2344	Final	HD2344_Final	L36	0.104551052
HD2344	Final	HD2344_Final	L36	0.122128622
HD2344	Final	HD2344_Final	L36	0.335504945
HD2344	Final	HD2344_Final	L36	0.67392893
HD2344	Final	HD2344_Final	L36	0.81961604
HD2344	Final	HD2344_Final	L36	1.629998943
HD2344	Final	HD2344_Final	L36	1.7657556
HD2344	Final	HD2344_Final	L37	0.00994364
HD2344	Final	HD2344_Final	L37	0.018130081
HD2344	Final	HD2344_Final	L37	0.023392142
HD2344	Final	HD2344_Final	L37	0.036928303
HD2344	Final	HD2344_Final	L37	0.049519064
HD2344	Final	HD2344_Final	L37	0.074130767
HD2344	Final	HD2344_Final	L37	0.099950223
HD2344	Final	HD2344_Final	L37	0.5761533
HD2344	Final	HD2344_Final	L37	0.635797477
HD2344	Final	HD2344_Final	L37	0.751297482
HD2344	Final	HD2344_Final	L38	0.000393984
HD2344	Final	HD2344_Final	L38	0.002193678
HD2344	Final	HD2344_Final	L38	0.037485496
HD2344	Final	HD2344_Final	L38	0.044197111
HD2344	Final	HD2344_Final	L38	0.061371053
HD2344	Final	HD2344_Final	L38	0.116473153
HD2344	Final	HD2344_Final	L38	0.124079504
HD2344	Final	HD2344_Final	L38	0.24404604
HD2344	Final	HD2344_Final	L38	0.34689011
HD2344	Final	HD2344_Final	L38	0.478232127
HD2344	Final	HD2344_Final	L38	0.599317329
HD2344	Final	HD2344_Final	L38	0.650555573
HD2344	Final	HD2344_Final	L38	0.80884079
HD2344	Final	HD2344_Final	L38	1.448895978
HD2344	Final	HD2344_Final	L38	1.927996255
HD2344	Final	HD2344_Final	L38	2.046840155
HD2344	Final	HD2344_Final	L39	0
HD2344	Final	HD2344_Final	L39	0
HD2344	Final	HD2344_Final	L39	0
HD2344	Final	HD2344_Final	L39	0
HD2344	Final	HD2344_Final	L39	0
HD2344	Final	HD2344_Final	L39	0.0000027
HD2344	Final	HD2344_Final	L39	4.54E-06
HD2344	Final	HD2344_Final	L39	0.000012114
HD2344	Final	HD2344_Final	L39	0.0000136
HD2344	Final	HD2344_Final	L39	0.0000917
HD2344	Final	HD2344_Final	L39	0.00018456
HD2344	Final	HD2344_Final	L39	0.62147792
HD2344	Final	HD2344_Final	L40	8.10E-87
HD2344	Final	HD2344_Final	L40	2.98E-38
HD2344	Final	HD2344_Final	L40	3.38E-32
HD2344	Final	HD2344_Final	L40	2.87E-26
HD2344	Final	HD2344_Final	L40	2.71E-11
HD2344	Final	HD2344_Final	L40	6.34E-11
HD2344	Final	HD2344_Final	L40	4.33E-10
HD2344	Final	HD2344_Final	L40	8.82E-10
HD2344	Final	HD2344_Final	L40	2.18E-06
HD2344	Final	HD2344_Final	L40	4.34E-06
HD2344	Final	HD2344_Final	L40	4.75E-06
HD2344	Final	HD2344_Final	L40	1.79E-05
HD2344	Final	HD2344_Final	L40	4.61E-05
HD2344	Final	HD2344_Final	L40	0.000273
HD2344	Final	HD2344_Final	L40	0.000839324
HD2344	Final	HD2344_Final	L40	0.00147509
HD2344	Final	HD2344_Final	L40	0.006482795
HD2344	Final	HD2344_Final	L40	0.008593208
HD2344	Final	HD2344_Final	L40	0.07270779
HD2344	Final	HD2344_Final	L40	0.190055104
HD2349	Initial	HD2349_Initial	Initial	0
HD2349	Initial	HD2349_Initial	Initial	1.33E-98
HD2349	Initial	HD2349_Initial	Initial	1.07E-48
HD2349	Initial	HD2349_Initial	Initial	1.02E-42
HD2349	Initial	HD2349_Initial	Initial	2.35E-32
HD2349	Initial	HD2349_Initial	Initial	6.83E-29
HD2349	Initial	HD2349_Initial	Initial	4.03E-24
HD2349	Initial	HD2349_Initial	Initial	1.90E-07
HD2349	Initial	HD2349_Initial	Initial	2.09E-05
HD2349	Initial	HD2349_Initial	Initial	6.88E-05
HD2349	Initial	HD2349_Initial	Initial	0.000269224
HD2349	Initial	HD2349_Initial	Initial	0.001194603
HD2349	Initial	HD2349_Initial	Initial	0.011781094
HD2349	Initial	HD2349_Initial	Initial	0.042945825
HD2349	Initial	HD2349_Initial	Initial	0.047218665
HD2349	Initial	HD2349_Initial	Initial	0.062384431
HD2349	Initial	HD2349_Initial	Initial	0.480966531
HD2349	Initial	HD2349_Initial	Initial	1.0560729
HD2349	Initial	HD2349_Initial	Initial	1.88596715
HD2349	Initial	HD2349_Initial	Initial	4.353871749
HD2349	Final	HD2349_Final	L25	0
HD2349	Final	HD2349_Final	L25	0
HD2349	Final	HD2349_Final	L25	0
HD2349	Final	HD2349_Final	L25	0
HD2349	Final	HD2349_Final	L25	0
HD2349	Final	HD2349_Final	L25	0.00012962
HD2349	Final	HD2349_Final	L25	0.00130701
HD2349	Final	HD2349_Final	L25	0.007533507
HD2349	Final	HD2349_Final	L25	0.019395484
HD2349	Final	HD2349_Final	L25	0.036329452
HD2349	Final	HD2349_Final	L25	0.066314464
HD2349	Final	HD2349_Final	L25	0.078324309
HD2349	Final	HD2349_Final	L25	3.4733727
HD2349	Final	HD2349_Final	L25	4.1026402
HD2349	Final	HD2349_Final	L25	4.330275719
HD2349	Final	HD2349_Final	L25	4.491299369
HD2349	Final	HD2349_Final	L25	4.585691885
HD2349	Final	HD2349_Final	L25	4.81867
HD2349	Final	HD2349_Final	L26	0.006910824
HD2349	Final	HD2349_Final	L26	0.011250296
HD2349	Final	HD2349_Final	L26	0.01649397
HD2349	Final	HD2349_Final	L26	0.114612517
HD2349	Final	HD2349_Final	L26	0.205249616
HD2349	Final	HD2349_Final	L26	0.211676755
HD2349	Final	HD2349_Final	L26	0.295445425
HD2349	Final	HD2349_Final	L26	0.749251647
HD2349	Final	HD2349_Final	L26	0.775947755
HD2349	Final	HD2349_Final	L26	0.917847181
HD2349	Final	HD2349_Final	L26	1.065383004
HD2349	Final	HD2349_Final	L26	1.632556189
HD2349	Final	HD2349_Final	L26	1.819808611
HD2349	Final	HD2349_Final	L26	2.213963071
HD2349	Final	HD2349_Final	L26	2.366504159
HD2349	Final	HD2349_Final	L26	3.078809994
HD2349	Final	HD2349_Final	L26	4.527222277
HD2349	Final	HD2349_Final	L26	4.983771847
HD2349	Final	HD2349_Final	L26	6.92361837
HD2349	Final	HD2349_Final	L27	0.79252905
HD2349	Final	HD2349_Final	L27	0.9074567
HD2349	Final	HD2349_Final	L27	0.925332868
HD2349	Final	HD2349_Final	L27	0.9318395
HD2349	Final	HD2349_Final	L27	0.94089964
HD2349	Final	HD2349_Final	L27	1.178461374
HD2349	Final	HD2349_Final	L27	1.380204306
HD2349	Final	HD2349_Final	L27	1.394288036
HD2349	Final	HD2349_Final	L27	1.585885744
HD2349	Final	HD2349_Final	L27	1.65685578
HD2349	Final	HD2349_Final	L27	1.873531729
HD2349	Final	HD2349_Final	L27	1.933439276
HD2349	Final	HD2349_Final	L27	2.08337321
HD2349	Final	HD2349_Final	L27	4.629208806
HD2349	Final	HD2349_Final	L28	0.1250088
HD2349	Final	HD2349_Final	L28	0.14827271
HD2349	Final	HD2349_Final	L28	0.167250206
HD2349	Final	HD2349_Final	L28	0.29175603
HD2349	Final	HD2349_Final	L28	0.438080421
HD2349	Final	HD2349_Final	L28	0.61912797
HD2349	Final	HD2349_Final	L28	0.94354211
HD2349	Final	HD2349_Final	L28	0.956465745
HD2349	Final	HD2349_Final	L28	1.298920664
HD2349	Final	HD2349_Final	L28	1.474744882
HD2349	Final	HD2349_Final	L28	1.584231133
HD2349	Final	HD2349_Final	L28	2.236067977
HD2349	Final	HD2349_Final	L28	2.7135406
HD2349	Final	HD2349_Final	L28	3.401649
HD2349	Final	HD2349_Final	L28	3.743624715
HD2349	Final	HD2349_Final	L28	3.792675345
HD2349	Final	HD2349_Final	L28	4.333505352
HD2349	Final	HD2349_Final	L29	0.002429353
HD2349	Final	HD2349_Final	L29	0.006413242
HD2349	Final	HD2349_Final	L29	0.078127918
HD2349	Final	HD2349_Final	L29	0.326103908
HD2349	Final	HD2349_Final	L29	0.582158943
HD2349	Final	HD2349_Final	L29	0.703391945
HD2349	Final	HD2349_Final	L29	1.150999272
HD2349	Final	HD2349_Final	L29	1.439651452
HD2349	Final	HD2349_Final	L29	1.614066623
HD2349	Final	HD2349_Final	L29	1.694232204
HD2349	Final	HD2349_Final	L29	1.872883835
HD2349	Final	HD2349_Final	L29	2.125310722
HD2349	Final	HD2349_Final	L29	2.311484004
HD2349	Final	HD2349_Final	L29	4.839885869
HD2349	Final	HD2349_Final	L30	0.002114157
HD2349	Final	HD2349_Final	L30	0.002291787
HD2349	Final	HD2349_Final	L30	0.003800287
HD2349	Final	HD2349_Final	L30	0.012346022
HD2349	Final	HD2349_Final	L30	0.090767063
HD2349	Final	HD2349_Final	L30	0.215666728
HD2349	Final	HD2349_Final	L30	0.677769855
HD2349	Final	HD2349_Final	L30	0.799555341
HD2349	Final	HD2349_Final	L30	0.897987209
HD2349	Final	HD2349_Final	L30	1.161192862
HD2349	Final	HD2349_Final	L30	1.265448055
HD2349	Final	HD2349_Final	L30	1.364672048
HD2349	Final	HD2349_Final	L30	1.662260323
HD2349	Final	HD2349_Final	L30	2.008570139
HD2349	Final	HD2349_Final	L30	3.719448049
HD2349	Final	HD2349_Final	L31	0
HD2349	Final	HD2349_Final	L31	0
HD2349	Final	HD2349_Final	L31	0.046144646
HD2349	Final	HD2349_Final	L31	0.142599354
HD2349	Final	HD2349_Final	L31	0.210362639
HD2349	Final	HD2349_Final	L31	0.378116866
HD2349	Final	HD2349_Final	L31	0.447815809
HD2349	Final	HD2349_Final	L31	0.66836215
HD2349	Final	HD2349_Final	L31	1.057066754
HD2349	Final	HD2349_Final	L31	1.113263577
HD2349	Final	HD2349_Final	L31	1.168309793
HD2349	Final	HD2349_Final	L31	1.276243465
HD2349	Final	HD2349_Final	L31	1.411647757
HD2349	Final	HD2349_Final	L31	1.776773812
HD2349	Final	HD2349_Final	L32	0
HD2349	Final	HD2349_Final	L32	0.148185989
HD2349	Final	HD2349_Final	L32	0.156794958
HD2349	Final	HD2349_Final	L32	0.219875575
HD2349	Final	HD2349_Final	L32	0.280950758
HD2349	Final	HD2349_Final	L32	0.323235
HD2349	Final	HD2349_Final	L32	0.509266262
HD2349	Final	HD2349_Final	L32	0.517294559
HD2349	Final	HD2349_Final	L32	0.5666567
HD2349	Final	HD2349_Final	L32	1.391525169
