# Supplementary material for: Within-plant genetic drift to control virus adaptation to host resistance genes
Source: PLoS Pathog. 2024 Aug 5;20(8):e1012424. doi: 10.1371/journal.ppat.1012424 (PMC11326801; doi:10.1371/journal.ppat.1012424)
Supplement: S2 Dataset — This file is one of three input files for the R Markdown script analyzing the data (S1 File). (CSV) [file ppat.1012424.s007.csv]

ViralPop	PlantGeno	PlantGeno2	Wf	Wi	Ne_harmo	Ne_1_6	Ne_7_10	Ne_11_14	Ne_15_34	Ne_inoc	Extinction	Mutations
L1	2256	2256_N	NA	0.38787464	34.85557092	13	43	43	61	0.4	1	0
L2	2256	2256_N	NA	0.38787464	34.85557092	13	43	43	61	0.4	1	0
L3	2256	2256_N	NA	0.38787464	34.85557092	13	43	43	61	0.4	1	0
L4	2256	2256_N	0.4074723	0.38787464	34.85557092	13	43	43	61	0.4	0	0
L5	2256	2256_N	0.3078346	0.38787464	34.85557092	13	43	43	61	0.4	0	0
L6	2256	2256_N	0.4916239	0.38787464	34.85557092	13	43	43	61	0.4	0	0
L7	2256	2256_N	0.3497811	0.38787464	34.85557092	13	43	43	61	0.4	0	0
L8	2256	2256_N	0.1518359	0.38787464	34.85557092	13	43	43	61	0.4	0	0
L9	219	219_N	1.083274	1.0796601	46.93031435	13	42	42	276	2.5882353	0	1
L10	219	219_N	0.9759037	1.0796601	46.93031435	13	42	42	276	2.5882353	0	0
L11	219	219_N	1.0371769	1.0796601	46.93031435	13	42	42	276	2.5882353	0	0
L12	219	219_N	1.4263305	1.0796601	46.93031435	13	42	42	276	2.5882353	0	0
L13	219	219_N	0.7696822	1.0796601	46.93031435	13	42	42	276	2.5882353	0	0
L14	219	219_N	0.6545056	1.0796601	46.93031435	13	42	42	276	2.5882353	0	0
L15	219	219_N	1.1772078	1.0796601	46.93031435	13	42	42	276	2.5882353	0	0
L16	219	219_N	1.8796946	1.0796601	46.93031435	13	42	42	276	2.5882353	0	0
L17	2321	2321_N	NA	0	120.7636383	1329	20	148	400	0.7857143	1	0
L18	2321	2321_N	NA	0	120.7636383	1329	20	148	400	0.7857143	1	0
L19	2321	2321_N	NA	0	120.7636383	1329	20	148	400	0.7857143	1	0
L20	2321	2321_N	NA	0	120.7636383	1329	20	148	400	0.7857143	1	0
L21	2321	2321_N	NA	0	120.7636383	1329	20	148	400	0.7857143	1	0
L22	2321	2321_N	NA	0	120.7636383	1329	20	148	400	0.7857143	1	1
L23	2321	2321_N	0.574666769	0	120.7636383	1329	20	148	400	0.7857143	0	1
L24	2321	2321_N	0.391324757	0	120.7636383	1329	20	148	400	0.7857143	0	2
L25	2349	2349_N	1.4450713	0.3987556	462	462	462	462	462	8.44	0	1
L26	2349	2349_N	1.6798065	0.3987556	462	462	462	462	462	8.44	0	1
L27	2349	2349_N	1.5737618	0.3987556	462	462	462	462	462	8.44	0	1
L28	2349	2349_N	1.6628508	0.3987556	462	462	462	462	462	8.44	0	1
L29	2349	2349_N	1.3390814	0.3987556	462	462	462	462	462	8.44	0	1
L30	2349	2349_N	0.9255927	0.3987556	462	462	462	462	462	8.44	0	1
L31	2349	2349_N	0.6926219	0.3987556	462	462	462	462	462	8.44	0	0
L32	2349	2349_N	0.4113785	0.3987556	462	462	462	462	462	8.44	0	0
L33	2344	2344_N	0.29239457	0.1475608	516.0315165	421	201	412	908	6.8	0	1
L34	2344	2344_N	0.54935426	0.1475608	516.0315165	421	201	412	908	6.8	0	2
L35	2344	2344_N	0.43469839	0.1475608	516.0315165	421	201	412	908	6.8	0	1
L36	2344	2344_N	0.35315111	0.1475608	516.0315165	421	201	412	908	6.8	0	1
L37	2344	2344_N	0.22752425	0.1475608	516.0315165	421	201	412	908	6.8	0	1
L38	2344	2344_N	0.55861302	0.1475608	516.0315165	421	201	412	908	6.8	0	1
L39	2344	2344_N	0.05181559	0.1475608	516.0315165	421	201	412	908	6.8	0	0
L40	2344	2344_N	0.01402508	0.1475608	516.0315165	421	201	412	908	6.8	0	0
L41	2173	2173_N	0.8525092	0.7860444	493.1054911	248	459	225	1095	8.9166667	0	1
L42	2173	2173_N	0.5885233	0.7860444	493.1054911	248	459	225	1095	8.9166667	0	0
L43	2173	2173_N	0.6703716	0.7860444	493.1054911	248	459	225	1095	8.9166667	0	0
L44	2173	2173_N	0.3643032	0.7860444	493.1054911	248	459	225	1095	8.9166667	0	0
L45	2173	2173_N	0.6479922	0.7860444	493.1054911	248	459	225	1095	8.9166667	0	0
L46	2173	2173_N	0.2847941	0.7860444	493.1054911	248	459	225	1095	8.9166667	0	0
L47	2173	2173_N	0.8851511	0.7860444	493.1054911	248	459	225	1095	8.9166667	0	0
L48	2173	2173_N	0.4476367	0.7860444	493.1054911	248	459	225	1095	8.9166667	0	0
L49	2173	2173_G	0.832123532	0.3297049	493.1054911	248	459	225	1095	0.4	0	1
L50	2173	2173_G	0.798065461	0.3297049	493.1054911	248	459	225	1095	0.4	0	1
L51	2173	2173_G	1.023096285	0.3297049	493.1054911	248	459	225	1095	0.4	0	1
L52	2173	2173_G	1.315036278	0.3297049	493.1054911	248	459	225	1095	0.4	0	1
L53	2173	2173_G	0.935499704	0.3297049	493.1054911	248	459	225	1095	0.4	0	2
L54	2173	2173_G	1.067664021	0.3297049	493.1054911	248	459	225	1095	0.4	0	1
L55	2173	2173_G	0.846530288	0.3297049	493.1054911	248	459	225	1095	0.4	0	1
L56	2173	2173_G	0.92037655	0.3297049	493.1054911	248	459	225	1095	0.4	0	0
L57	2173	2173_K	1.21828	1.331722	493.1054911	248	459	225	1095	4.7142857	0	0
L58	2173	2173_K	1.207949	1.331722	493.1054911	248	459	225	1095	4.7142857	0	0
L59	2173	2173_K	1.1957	1.331722	493.1054911	248	459	225	1095	4.7142857	0	0
L60	2173	2173_K	1.264744	1.331722	493.1054911	248	459	225	1095	4.7142857	0	0
L61	2173	2173_K	1.054582	1.331722	493.1054911	248	459	225	1095	4.7142857	0	0
L62	2173	2173_K	1.262619	1.331722	493.1054911	248	459	225	1095	4.7142857	0	0
L63	2173	2173_K	1.297267	1.331722	493.1054911	248	459	225	1095	4.7142857	0	0
L64	2173	2173_K	1.36803	1.331722	493.1054911	248	459	225	1095	4.7142857	0	0
