# Supplementary material for: Within-plant genetic drift to control virus adaptation to host resistance genes
Source: PLoS Pathog. 2024 Aug 5;20(8):e1012424. doi: 10.1371/journal.ppat.1012424 (PMC11326801; doi:10.1371/journal.ppat.1012424)
Supplement: S3 Dataset — This file is one of three input files for the R Markdown script analyzing the data (S1 File). (CSV) [file ppat.1012424.s008.csv]

Exp	PlantGeno	ViralPop	Time	Height	Weight
A	HD2173_119N	Initial	Initial	15	5.3
A	HD2173_119N	Initial	Initial	16	11.98
A	HD2173_119N	Initial	Initial	16.5	12.32
A	HD2173_119N	Initial	Initial	18.5	13.1
A	HD2173_119N	Initial	Initial	18.6	13.5
A	HD2173_119N	Initial	Initial	18.8	13.94
A	HD2173_119N	Initial	Initial	19.2	12
A	HD2173_119N	Initial	Initial	19.5	12.3
A	HD2173_119N	Initial	Initial	19.5	12.78
A	HD2173_119N	Initial	Initial	20.4	11.5
A	HD2173_119N	Initial	Initial	20.5	11.39
A	HD2173_119N	Initial	Initial	21.5	9.65
A	HD2173_119N	Initial	Initial	22	7.8
A	HD2173_119N	Initial	Initial	22.4	13.9
A	HD2173_119N	Initial	Initial	23	9.33
A	HD2173_119N	Initial	Initial	24	12.64
A	HD2173_119N	Initial	Initial	24.5	12.5
A	HD2173_119N	L41	Final	13	4.02
A	HD2173_119N	L41	Final	16.6	12.85
A	HD2173_119N	L41	Final	17	11.86
A	HD2173_119N	L41	Final	18	13.33
A	HD2173_119N	L41	Final	18.2	12.8
A	HD2173_119N	L41	Final	19	8.67
A	HD2173_119N	L41	Final	19.5	13.1
A	HD2173_119N	L41	Final	19.8	15.4
A	HD2173_119N	L41	Final	20.2	13.5
A	HD2173_119N	L41	Final	21.5	14.27
A	HD2173_119N	L41	Final	22	11.53
A	HD2173_119N	L41	Final	22	14.56
A	HD2173_119N	L41	Final	22.5	13.7
A	HD2173_119N	L41	Final	23.8	11.4
A	HD2173_119N	L41	Final	24.3	15.8
A	HD2173_119N	L41	Final	24.5	15.15
A	HD2173_119N	L41	Final	24.7	12.2
A	HD2173_119N	L41	Final	25	10.82
A	HD2173_119N	L42	Final	17.5	12
A	HD2173_119N	L42	Final	18.8	12.9
A	HD2173_119N	L42	Final	19.5	14.24
A	HD2173_119N	L42	Final	19.5	13.34
A	HD2173_119N	L42	Final	20	14.53
A	HD2173_119N	L42	Final	20	15.22
A	HD2173_119N	L42	Final	21	13.7
A	HD2173_119N	L42	Final	21	10.73
A	HD2173_119N	L42	Final	21	13.11
A	HD2173_119N	L42	Final	21	15.77
A	HD2173_119N	L42	Final	21.21	14.7
A	HD2173_119N	L42	Final	22.9	10.7
A	HD2173_119N	L42	Final	23	13.6
A	HD2173_119N	L42	Final	23	13.56
A	HD2173_119N	L42	Final	23.5	13.6
A	HD2173_119N	L42	Final	23.5	18.22
A	HD2173_119N	L42	Final	24.9	13.34
A	HD2173_119N	L43	Final	12	5.3
A	HD2173_119N	L43	Final	15	10.72
A	HD2173_119N	L43	Final	16.4	11.95
A	HD2173_119N	L43	Final	17.2	12.7
A	HD2173_119N	L43	Final	17.5	11.07
A	HD2173_119N	L43	Final	18	12.2
A	HD2173_119N	L43	Final	18.5	10.84
A	HD2173_119N	L43	Final	19.5	13.9
A	HD2173_119N	L43	Final	20.5	13.8
A	HD2173_119N	L43	Final	21	12.6
A	HD2173_119N	L43	Final	21	7.85
A	HD2173_119N	L43	Final	21.4	11.1
A	HD2173_119N	L43	Final	21.5	13.3
A	HD2173_119N	L43	Final	21.9	13.4
A	HD2173_119N	L43	Final	22	14.55
A	HD2173_119N	L43	Final	22	13.75
A	HD2173_119N	L43	Final	22.5	14.92
A	HD2173_119N	L43	Final	22.8	13.74
A	HD2173_119N	L43	Final	23.3	14
A	HD2173_119N	L44	Final	15	10.84
A	HD2173_119N	L44	Final	15.5	13.25
A	HD2173_119N	L44	Final	15.6	12.16
A	HD2173_119N	L44	Final	16	11.16
A	HD2173_119N	L44	Final	18	14.5
A	HD2173_119N	L44	Final	18.3	14
A	HD2173_119N	L44	Final	18.5	13.7
A	HD2173_119N	L44	Final	20.5	13.25
A	HD2173_119N	L44	Final	20.5	13.48
A	HD2173_119N	L44	Final	21.5	9.6
A	HD2173_119N	L44	Final	21.6	12.8
A	HD2173_119N	L44	Final	21.8	10.6
A	HD2173_119N	L44	Final	22	11.13
A	HD2173_119N	L44	Final	23.5	13.67
A	HD2173_119N	L44	Final	23.5	13.74
A	HD2173_119N	L44	Final	23.5	11.77
A	HD2173_119N	L44	Final	24.5	13.6
A	HD2173_119N	L44	Final	26	12.3
A	HD2173_119N	L45	Final	16	12.15
A	HD2173_119N	L45	Final	16.2	13.2
A	HD2173_119N	L45	Final	16.5	11.13
A	HD2173_119N	L45	Final	17.1	14.51
A	HD2173_119N	L45	Final	19	12.8
A	HD2173_119N	L45	Final	20	14.28
A	HD2173_119N	L45	Final	21	12.05
A	HD2173_119N	L45	Final	21	13.09
A	HD2173_119N	L45	Final	21	13.54
A	HD2173_119N	L45	Final	21.2	11.1
A	HD2173_119N	L45	Final	21.5	12.3
A	HD2173_119N	L45	Final	21.5	11
A	HD2173_119N	L45	Final	21.5	10.73
A	HD2173_119N	L45	Final	22	11.6
A	HD2173_119N	L45	Final	22	12
A	HD2173_119N	L45	Final	22.5	12.1
A	HD2173_119N	L45	Final	22.5	14.1
A	HD2173_119N	L45	Final	23	14.1
A	HD2173_119N	L45	Final	24	14.7
A	HD2173_119N	L45	Final	24	14.13
A	HD2173_119N	L46	Final	16	13.6
A	HD2173_119N	L46	Final	18.5	11.32
A	HD2173_119N	L46	Final	18.6	12.1
A	HD2173_119N	L46	Final	18.6	8.35
A	HD2173_119N	L46	Final	19	7.43
A	HD2173_119N	L46	Final	20	13.1
A	HD2173_119N	L46	Final	20	13.54
A	HD2173_119N	L46	Final	20.8	12.8
A	HD2173_119N	L46	Final	21.5	10.56
A	HD2173_119N	L46	Final	21.5	11.3
A	HD2173_119N	L46	Final	21.6	12.38
A	HD2173_119N	L46	Final	22	13.3
A	HD2173_119N	L46	Final	23.5	17.85
A	HD2173_119N	L47	Final	16	7.7
A	HD2173_119N	L47	Final	17.5	7.02
A	HD2173_119N	L47	Final	19	11
A	HD2173_119N	L47	Final	19	13.67
A	HD2173_119N	L47	Final	19.5	12.8
A	HD2173_119N	L47	Final	19.5	14.03
A	HD2173_119N	L47	Final	19.8	13.1
A	HD2173_119N	L47	Final	20	13.8
A	HD2173_119N	L47	Final	20.5	9.14
A	HD2173_119N	L47	Final	20.5	13.58
A	HD2173_119N	L47	Final	21.2	10.5
A	HD2173_119N	L47	Final	21.2	12.4
A	HD2173_119N	L47	Final	21.5	14.39
A	HD2173_119N	L47	Final	21.5	13.72
A	HD2173_119N	L47	Final	23	12
A	HD2173_119N	L47	Final	24	14.57
A	HD2173_119N	L47	Final	25	13.24
A	HD2173_119N	L48	Final	10.3	4.5
A	HD2173_119N	L48	Final	16	11.49
A	HD2173_119N	L48	Final	16.5	6.3
A	HD2173_119N	L48	Final	17	10.9
A	HD2173_119N	L48	Final	18	10.6
A	HD2173_119N	L48	Final	19.4	11.9
A	HD2173_119N	L48	Final	20	9.35
A	HD2173_119N	L48	Final	20	14.42
A	HD2173_119N	L48	Final	20.6	11.79
A	HD2173_119N	L48	Final	20.8	12.8
A	HD2173_119N	L48	Final	22	12.2
A	HD2173_119N	L48	Final	22	8.14
A	HD2173_119N	L48	Final	22	9.25
A	HD2173_119N	L48	Final	22.3	13.5
A	HD2173_119N	L48	Final	22.5	13.65
A	HD2173_119N	L48	Final	23	11
A	HD2173_119N	L48	Final	24	17.86
A	HD2173_119N	L48	Final	24.5	15.19
A	HD2173_119N	Mock	Mock	21	12
A	HD2173_119N	Mock	Mock	21	13.96
A	HD2173_119N	Mock	Mock	22.5	13.48
A	HD2173_119N	Mock	Mock	23.5	14.31
A	HD2173_119N	Mock	Mock	25.5	14.03
A	HD2173_119N	Mock	Mock	27	18.63
A	HD219	Initial	Initial	15.5	5.88
A	HD219	Initial	Initial	15.7	11.66
A	HD219	Initial	Initial	16.5	13.68
A	HD219	Initial	Initial	17	12.1
A	HD219	Initial	Initial	17.5	13.4
A	HD219	Initial	Initial	18	7.8
A	HD219	Initial	Initial	18	13.1
A	HD219	Initial	Initial	18	10.88
A	HD219	Initial	Initial	18.5	8.43
A	HD219	Initial	Initial	18.5	15.32
A	HD219	Initial	Initial	18.8	14.8
A	HD219	Initial	Initial	18.9	14.7
A	HD219	Initial	Initial	19	14.46
A	HD219	Initial	Initial	19	14.46
A	HD219	Initial	Initial	19.5	14.1
A	HD219	Initial	Initial	19.5	13.55
A	HD219	Initial	Initial	19.5	13.24
A	HD219	Initial	Initial	21.5	11.4
A	HD219	Initial	Initial	22	14
A	HD219	L10	Final	15.5	13.4
A	HD219	L10	Final	15.6	13.6
A	HD219	L10	Final	17	14.33
A	HD219	L10	Final	17.7	14.5
A	HD219	L10	Final	17.7	15
A	HD219	L10	Final	18	14.13
A	HD219	L10	Final	18.2	11.9
A	HD219	L10	Final	19	14
A	HD219	L10	Final	19.3	13.8
A	HD219	L10	Final	19.3	14.85
A	HD219	L10	Final	19.5	15
A	HD219	L10	Final	20	11.15
A	HD219	L10	Final	20.4	15.6
A	HD219	L10	Final	20.5	14.4
A	HD219	L10	Final	20.5	16.34
A	HD219	L10	Final	22	13.1
A	HD219	L10	Final	22	14.17
A	HD219	L10	Final	22	15.5
A	HD219	L10	Final	24.6	16.32
A	HD219	L11	Final	14.7	8.6
A	HD219	L11	Final	15.8	12.9
A	HD219	L11	Final	16	15.2
A	HD219	L11	Final	17	13.3
A	HD219	L11	Final	17	12.31
A	HD219	L11	Final	17.2	21.5
A	HD219	L11	Final	18	14.66
A	HD219	L11	Final	18.4	11.6
A	HD219	L11	Final	18.5	12.9
A	HD219	L11	Final	18.5	9.07
A	HD219	L11	Final	18.5	13.5
A	HD219	L11	Final	20	12.4
A	HD219	L11	Final	20	9.6
A	HD219	L11	Final	20	17.92
A	HD219	L11	Final	20	13.67
A	HD219	L11	Final	20.2	11.52
A	HD219	L11	Final	21	15.8
A	HD219	L11	Final	21	14.52
A	HD219	L11	Final	23.5	14.65
A	HD219	L12	Final	15.2	13.2
A	HD219	L12	Final	16.5	12.6
A	HD219	L12	Final	17	16.4
A	HD219	L12	Final	17.5	14.5
A	HD219	L12	Final	18	11.5
A	HD219	L12	Final	18	9.14
A	HD219	L12	Final	19	14.3
A	HD219	L12	Final	19	14
A	HD219	L12	Final	19.5	14.2
A	HD219	L12	Final	19.5	11.28
A	HD219	L12	Final	20.5	13.13
A	HD219	L12	Final	21	17.56
A	HD219	L12	Final	22	15.66
A	HD219	L12	Final	22	15.76
A	HD219	L12	Final	22.5	13.76
A	HD219	L12	Final	24	16.94
A	HD219	L12	Final	24.5	14.67
A	HD219	L13	Final	14	11.5
A	HD219	L13	Final	15.5	15.2
A	HD219	L13	Final	17.5	13.64
A	HD219	L13	Final	17.6	14.6
A	HD219	L13	Final	18.2	10.5
A	HD219	L13	Final	19.5	11.67
A	HD219	L13	Final	19.5	13.59
A	HD219	L13	Final	19.8	14.88
A	HD219	L13	Final	20	14
A	HD219	L13	Final	20.5	16
A	HD219	L13	Final	21.6	13.8
A	HD219	L13	Final	23	15.8
A	HD219	L13	Final	23	15.82
A	HD219	L13	Final	25	14.13
A	HD219	L13	Final	25	17.26
A	HD219	L14	Final	15	15.9
A	HD219	L14	Final	16.7	13.02
A	HD219	L14	Final	16.7	13.38
A	HD219	L14	Final	16.7	15.3
A	HD219	L14	Final	16.9	10
A	HD219	L14	Final	17	10.5
A	HD219	L14	Final	19.5	9.9
A	HD219	L14	Final	19.5	14.4
A	HD219	L14	Final	20.2	14.3
A	HD219	L14	Final	20.2	14.4
A	HD219	L14	Final	20.7	15.11
A	HD219	L14	Final	21	12.3
A	HD219	L14	Final	21	13.39
A	HD219	L14	Final	21.3	16.8
A	HD219	L14	Final	23.5	14.41
A	HD219	L14	Final	24.8	16.46
A	HD219	L14	Final	25	17.04
A	HD219	L14	Final	25.2	15.1
A	HD219	L14	Final	25.5	17.14
A	HD219	L15	Final	14	12.2
A	HD219	L15	Final	15	12.8
A	HD219	L15	Final	17	11.92
A	HD219	L15	Final	17.2	14.9
A	HD219	L15	Final	17.5	12.05
A	HD219	L15	Final	17.6	9
A	HD219	L15	Final	17.9	11.71
A	HD219	L15	Final	18	12.75
A	HD219	L15	Final	18.4	14.45
A	HD219	L15	Final	18.5	13.87
A	HD219	L15	Final	18.7	13.77
A	HD219	L15	Final	20	14.8
A	HD219	L15	Final	20.2	15.4
A	HD219	L15	Final	20.5	16.2
A	HD219	L15	Final	20.5	17.15
A	HD219	L15	Final	20.5	11.55
A	HD219	L15	Final	20.5	16.9
A	HD219	L15	Final	21	13.1
A	HD219	L15	Final	23	17.32
A	HD219	L16	Final	16	11.5
A	HD219	L16	Final	16	12
A	HD219	L16	Final	16	14.46
A	HD219	L16	Final	16.5	15.7
A	HD219	L16	Final	17	11.7
A	HD219	L16	Final	17.5	12.31
A	HD219	L16	Final	17.7	12.1
A	HD219	L16	Final	18	11.4
A	HD219	L16	Final	18.5	11.1
A	HD219	L16	Final	18.5	14.6
A	HD219	L16	Final	18.7	10.5
A	HD219	L16	Final	18.9	12.1
A	HD219	L16	Final	20	14.84
A	HD219	L16	Final	20	15
A	HD219	L16	Final	20.5	14.5
A	HD219	L16	Final	20.5	15.4
A	HD219	L16	Final	20.5	16.2
A	HD219	L16	Final	21	12.22
A	HD219	L16	Final	21	12.5
A	HD219	L16	Final	21	14
A	HD219	L16	Final	22	14.7
A	HD219	L9	Final	15.5	16.2
A	HD219	L9	Final	17.7	13.9
A	HD219	L9	Final	18.4	11.59
A	HD219	L9	Final	18.5	14.6
A	HD219	L9	Final	19	13.5
A	HD219	L9	Final	19.5	14.5
A	HD219	L9	Final	19.5	14.6
A	HD219	L9	Final	19.5	15.8
A	HD219	L9	Final	20	11.4
A	HD219	L9	Final	20.4	15.2
A	HD219	L9	Final	20.5	15.11
A	HD219	L9	Final	20.5	15.25
A	HD219	L9	Final	21	14.2
A	HD219	L9	Final	21	15
A	HD219	L9	Final	21.5	16.35
A	HD219	L9	Final	22	15.09
A	HD219	L9	Final	22.5	16.16
A	HD219	L9	Final	22.5	19.43
A	HD219	L9	Final	23	15.3
A	HD219	Mock	Mock	20	10.15
A	HD219	Mock	Mock	21	14.6
A	HD219	Mock	Mock	21.5	16.9
A	HD219	Mock	Mock	23.5	15.9
A	HD219	Mock	Mock	24.5	12.9
A	HD219	Mock	Mock	26	15.7
A	HD2256	Initial	Initial	12.5	5.18
A	HD2256	Initial	Initial	14	10.22
A	HD2256	Initial	Initial	15	12.39
A	HD2256	Initial	Initial	16	12.75
A	HD2256	Initial	Initial	16	14.2
A	HD2256	Initial	Initial	17	12.66
A	HD2256	Initial	Initial	18	6.8
A	HD2256	Initial	Initial	18	15.43
A	HD2256	Initial	Initial	19	14.21
A	HD2256	Initial	Initial	19.7	13.1
A	HD2256	Initial	Initial	21.5	12.98
A	HD2256	Initial	Initial	23	12.73
A	HD2256	L4	Final	14	4.7
A	HD2256	L4	Final	15	13.87
A	HD2256	L4	Final	16	11.67
A	HD2256	L4	Final	16.8	9.7
A	HD2256	L4	Final	17.6	10.23
A	HD2256	L4	Final	19	8.65
A	HD2256	L4	Final	19.5	11.12
A	HD2256	L4	Final	20	14.5
A	HD2256	L4	Final	20.5	11.4
A	HD2256	L4	Final	20.6	12.36
A	HD2256	L4	Final	21.5	12.75
A	HD2256	L4	Final	23	11.12
A	HD2256	L4	Final	23	13.68
A	HD2256	L4	Final	23.5	13.75
A	HD2256	L5	Final	15	11.15
A	HD2256	L5	Final	15.5	12.08
A	HD2256	L5	Final	15.8	9.74
A	HD2256	L5	Final	16.6	11.08
A	HD2256	L5	Final	17.8	13.31
A	HD2256	L5	Final	18	13.3
A	HD2256	L5	Final	18.5	11.9
A	HD2256	L5	Final	18.9	11.84
A	HD2256	L5	Final	19	11.58
A	HD2256	L5	Final	19.3	11.22
A	HD2256	L5	Final	19.7	13.45
A	HD2256	L5	Final	19.8	11.57
A	HD2256	L5	Final	20.9	11.95
A	HD2256	L5	Final	21.5	9.07
A	HD2256	L5	Final	22	14.7
A	HD2256	L6	Final	15.1	10.61
A	HD2256	L6	Final	15.5	9.2
A	HD2256	L6	Final	16.9	12.4
A	HD2256	L6	Final	17	13.21
A	HD2256	L6	Final	17.1	11.9
A	HD2256	L6	Final	18.1	11.7
A	HD2256	L6	Final	18.2	10.8
A	HD2256	L6	Final	18.5	7.91
A	HD2256	L6	Final	18.5	14.4
A	HD2256	L6	Final	19	12.2
A	HD2256	L6	Final	19	9.49
A	HD2256	L6	Final	19.1	11.3
A	HD2256	L6	Final	20	15.14
A	HD2256	L6	Final	21	13.7
A	HD2256	L7	Final	14.5	11.86
A	HD2256	L7	Final	16	7.5
A	HD2256	L7	Final	16.8	12.9
A	HD2256	L7	Final	16.8	7.5
A	HD2256	L7	Final	17.4	7.5
A	HD2256	L7	Final	17.5	12.6
A	HD2256	L7	Final	17.8	10.6
A	HD2256	L7	Final	17.9	11.89
A	HD2256	L7	Final	18.9	10.8
A	HD2256	L7	Final	19	10.61
A	HD2256	L7	Final	19.5	10.41
A	HD2256	L7	Final	21	7.8
A	HD2256	L7	Final	21	10.33
A	HD2256	L7	Final	21	11.39
A	HD2256	L7	Final	21	11.88
A	HD2256	L7	Final	22	14.2
A	HD2256	L8	Final	16	9.7
A	HD2256	L8	Final	16	10.03
A	HD2256	L8	Final	17	9.14
A	HD2256	L8	Final	18	9.7
A	HD2256	L8	Final	19	11.14
A	HD2256	L8	Final	19.4	11
A	HD2256	L8	Final	19.5	10
A	HD2256	L8	Final	20	12
A	HD2256	L8	Final	20	11.25
A	HD2256	L8	Final	20	15
A	HD2256	L8	Final	21	12.4
A	HD2256	L8	Final	21	13.2
A	HD2256	L8	Final	21.5	10.71
A	HD2256	L8	Final	22	12.45
A	HD2256	L8	Final	22	10.1
A	HD2256	Mock	Mock	19.5	9.39
A	HD2256	Mock	Mock	19.5	13.13
A	HD2256	Mock	Mock	21.5	10.11
A	HD2256	Mock	Mock	22.5	13.68
A	HD2256	Mock	Mock	24.5	13.36
A	HD2321	L23	Final	21.9	13.35
A	HD2321	L23	Final	26	10.3
A	HD2321	L23	Final	26.3	10.5
A	HD2321	L23	Final	26.5	11.1
A	HD2321	L23	Final	26.5	14
A	HD2321	L23	Final	26.8	12.9
A	HD2321	L23	Final	27	12.8
A	HD2321	L23	Final	28	15.01
A	HD2321	L23	Final	31	16.65
A	HD2321	L24	Final	20.5	12.1
A	HD2321	L24	Final	21.3	11.21
A	HD2321	L24	Final	22	13.1
A	HD2321	L24	Final	22	9.44
A	HD2321	L24	Final	23	10.5
A	HD2321	L24	Final	23	10.1
A	HD2321	L24	Final	23	12.27
A	HD2321	L24	Final	24.5	11.9
A	HD2321	L24	Final	26	14.23
A	HD2321	L24	Final	26	11
A	HD2321	L24	Final	28	13.4
A	HD2321	L24	Final	29	12.84
A	HD2321	Mock	Mock	25	9.3
A	HD2321	Mock	Mock	26	12.3
A	HD2321	Mock	Mock	27	14.4
A	HD2321	Mock	Mock	27.5	12.23
A	HD2321	Mock	Mock	30.5	14.23
A	HD2321	Mock	Mock	31.5	15.39
A	HD2344	Initial	Initial	18	17
A	HD2344	Initial	Initial	19	11.88
A	HD2344	Initial	Initial	19	8.35
A	HD2344	Initial	Initial	20.5	11.88
A	HD2344	Initial	Initial	21	12.9
A	HD2344	Initial	Initial	21	16.16
A	HD2344	Initial	Initial	21.8	17.53
A	HD2344	L33	Final	17.3	12.75
A	HD2344	L33	Final	17.4	15.53
A	HD2344	L33	Final	17.6	14
A	HD2344	L33	Final	18	14.3
A	HD2344	L33	Final	19	12.9
A	HD2344	L33	Final	19	13.2
A	HD2344	L33	Final	20	13.7
A	HD2344	L33	Final	21	15
A	HD2344	L33	Final	21	18.48
A	HD2344	L33	Final	21.5	12
A	HD2344	L33	Final	22.4	16.6
A	HD2344	L33	Final	22.8	17
A	HD2344	L33	Final	23.2	13.34
A	HD2344	L34	Final	3.6	3.24
A	HD2344	L34	Final	11.5	2.44
A	HD2344	L34	Final	16	6.2
A	HD2344	L34	Final	18.6	11
A	HD2344	L34	Final	19.5	15.46
A	HD2344	L34	Final	19.7	14.2
A	HD2344	L34	Final	21	10.98
A	HD2344	L34	Final	21.5	12.7
A	HD2344	L34	Final	21.5	18.4
A	HD2344	L34	Final	21.5	15.6
A	HD2344	L34	Final	22	16.95
A	HD2344	L34	Final	22	17.9
A	HD2344	L34	Final	22	16.5
A	HD2344	L34	Final	22.5	16
A	HD2344	L34	Final	23.5	15.96
A	HD2344	L34	Final	23.5	13.41
A	HD2344	L35	Final	8.8	2.6
A	HD2344	L35	Final	19	9.05
A	HD2344	L35	Final	19.8	15.2
A	HD2344	L35	Final	20	13.6
A	HD2344	L35	Final	20.2	11.8
A	HD2344	L35	Final	20.5	13.26
A	HD2344	L35	Final	20.5	15.27
A	HD2344	L35	Final	20.5	14.62
A	HD2344	L35	Final	21	10.41
A	HD2344	L35	Final	21	16.35
A	HD2344	L35	Final	21	14.04
A	HD2344	L35	Final	21	13.12
A	HD2344	L35	Final	21.2	15.14
A	HD2344	L35	Final	21.5	15.73
A	HD2344	L35	Final	22.5	13.5
A	HD2344	L36	Final	19.4	14.1
A	HD2344	L36	Final	19.5	12.48
A	HD2344	L36	Final	20	17
A	HD2344	L36	Final	20.5	16
A	HD2344	L36	Final	22	15.4
A	HD2344	L36	Final	22	14.71
A	HD2344	L36	Final	22	12.96
A	HD2344	L36	Final	22	16.35
A	HD2344	L36	Final	23	16.28
A	HD2344	L36	Final	23.5	18.48
A	HD2344	L36	Final	23.5	19.08
A	HD2344	L36	Final	24	19.5
A	HD2344	L36	Final	25.5	16.15
A	HD2344	L37	Final	14	11.21
A	HD2344	L37	Final	14.5	5.14
A	HD2344	L37	Final	18.5	16.71
A	HD2344	L37	Final	19.8	12.2
A	HD2344	L37	Final	20	17.19
A	HD2344	L37	Final	21	18
A	HD2344	L37	Final	21	15.76
A	HD2344	L37	Final	21.5	14.94
A	HD2344	L37	Final	23	17.23
A	HD2344	L37	Final	24.2	16.2
A	HD2344	L38	Final	8	1.6
A	HD2344	L38	Final	9	1.85
A	HD2344	L38	Final	9.4	2.3
A	HD2344	L38	Final	9.5	2.9
A	HD2344	L38	Final	10.5	3.84
A	HD2344	L38	Final	10.5	2.76
A	HD2344	L38	Final	12	3.71
A	HD2344	L38	Final	13.2	5.3
A	HD2344	L38	Final	13.6	5.64
A	HD2344	L38	Final	14	6.62
A	HD2344	L38	Final	14.8	5.17
A	HD2344	L38	Final	15.1	6.23
A	HD2344	L38	Final	15.5	8.79
A	HD2344	L38	Final	16.5	7.6
A	HD2344	L38	Final	16.5	6.9
A	HD2344	L38	Final	17	8.5
A	HD2344	L38	Final	19.5	9.4
A	HD2344	L38	Final	21	13.33
A	HD2344	L39	Final	18.3	13.67
A	HD2344	L39	Final	18.7	13.1
A	HD2344	L39	Final	19	16.65
A	HD2344	L39	Final	19.5	13.2
A	HD2344	L39	Final	19.5	17.67
A	HD2344	L39	Final	19.8	18.35
A	HD2344	L39	Final	19.8	19.32
A	HD2344	L39	Final	21.1	13.45
A	HD2344	L39	Final	21.5	16.42
A	HD2344	L39	Final	21.7	14.65
A	HD2344	L39	Final	22.7	18.6
A	HD2344	L39	Final	25	18.55
A	HD2344	L40	Final	16.4	10.84
A	HD2344	L40	Final	16.5	14.8
A	HD2344	L40	Final	16.8	17.23
A	HD2344	L40	Final	17	10.9
A	HD2344	L40	Final	18	10.9
A	HD2344	L40	Final	19.5	18.98
A	HD2344	L40	Final	19.8	10.92
A	HD2344	L40	Final	19.9	16.4
A	HD2344	L40	Final	20.2	16.34
A	HD2344	L40	Final	21.5	11.54
A	HD2344	L40	Final	21.5	13.2
A	HD2344	L40	Final	21.5	17.8
A	HD2344	L40	Final	21.5	18.56
A	HD2344	L40	Final	21.5	19.35
A	HD2344	L40	Final	22	19.11
A	HD2344	L40	Final	22.5	19.47
A	HD2344	L40	Final	23.2	11
A	HD2344	L40	Final	23.2	15.1
A	HD2344	L40	Final	23.3	19.4
A	HD2344	L40	Final	23.5	19.45
A	HD2344	Mock	Mock	19	15.93
A	HD2344	Mock	Mock	20.5	20.03
A	HD2344	Mock	Mock	21.5	19.48
A	HD2344	Mock	Mock	21.5	18.97
A	HD2344	Mock	Mock	22	18.47
A	HD2344	Mock	Mock	24	11.98
A	HD2349	Initial	Initial	16	12.54
A	HD2349	Initial	Initial	19	13.6
A	HD2349	Initial	Initial	20	14.29
A	HD2349	Initial	Initial	21.5	14.46
A	HD2349	Initial	Initial	21.5	13.4
A	HD2349	Initial	Initial	21.5	15.59
A	HD2349	Initial	Initial	23	11.6
A	HD2349	L25	Final	19	11.52
A	HD2349	L25	Final	20	12.91
A	HD2349	L25	Final	20.7	15.18
A	HD2349	L25	Final	21	9.37
A	HD2349	L25	Final	21	13.1
A	HD2349	L25	Final	21.5	13.25
A	HD2349	L25	Final	22	13.2
A	HD2349	L25	Final	22	14.25
A	HD2349	L25	Final	22	14.9
A	HD2349	L25	Final	22.5	12.8
A	HD2349	L25	Final	22.5	13.2
A	HD2349	L25	Final	23	13.1
A	HD2349	L25	Final	23	15.3
A	HD2349	L25	Final	23	15.6
A	HD2349	L25	Final	23	17.15
A	HD2349	L25	Final	23	19.2
A	HD2349	L25	Final	24.5	14.39
A	HD2349	L25	Final	24.5	16.11
A	HD2349	L26	Final	13.8	9.2
A	HD2349	L26	Final	18.5	9.87
A	HD2349	L26	Final	19	10
A	HD2349	L26	Final	19	13.24
A	HD2349	L26	Final	20	12.76
A	HD2349	L26	Final	20	16.03
A	HD2349	L26	Final	20.4	15.3
A	HD2349	L26	Final	20.5	14.85
A	HD2349	L26	Final	20.8	13.4
A	HD2349	L26	Final	20.8	14.62
A	HD2349	L26	Final	21	14.12
A	HD2349	L26	Final	21.5	12.87
A	HD2349	L26	Final	21.5	13.14
A	HD2349	L26	Final	21.5	17.1
A	HD2349	L26	Final	22.5	13.04
A	HD2349	L26	Final	22.5	15.27
A	HD2349	L26	Final	22.8	13
A	HD2349	L26	Final	22.9	11.89
A	HD2349	L26	Final	23	15.04
A	HD2349	L27	Final	14	8.37
A	HD2349	L27	Final	15.3	7.77
A	HD2349	L27	Final	15.5	7.44
A	HD2349	L27	Final	18.2	10.38
A	HD2349	L27	Final	18.5	12.86
A	HD2349	L27	Final	18.5	13.18
A	HD2349	L27	Final	19	9.45
A	HD2349	L27	Final	19.5	12.8
A	HD2349	L27	Final	20	12.69
A	HD2349	L27	Final	20	12.96
A	HD2349	L27	Final	20	14.9
A	HD2349	L27	Final	20.6	13.01
A	HD2349	L27	Final	21.2	10
A	HD2349	L27	Final	21.5	16.38
A	HD2349	L27	Final	22	12.85
A	HD2349	L27	Final	22.2	13
A	HD2349	L27	Final	23	13.12
A	HD2349	L27	Final	23	15
A	HD2349	L28	Final	13	5.55
A	HD2349	L28	Final	15.5	9.12
A	HD2349	L28	Final	16	10.24
A	HD2349	L28	Final	18.4	11.38
A	HD2349	L28	Final	18.5	9.67
A	HD2349	L28	Final	18.5	9.8
A	HD2349	L28	Final	19	9
A	HD2349	L28	Final	19	13.3
A	HD2349	L28	Final	19.5	11.36
A	HD2349	L28	Final	20.4	15.07
A	HD2349	L28	Final	20.5	13.1
A	HD2349	L28	Final	20.5	13.12
A	HD2349	L28	Final	21	15.08
A	HD2349	L28	Final	21.5	13.36
A	HD2349	L28	Final	22	15.9
A	HD2349	L28	Final	22.5	16.1
A	HD2349	L28	Final	24.5	13.25
A	HD2349	L29	Final	18	9.35
A	HD2349	L29	Final	18.5	11.5
A	HD2349	L29	Final	19	12.7
A	HD2349	L29	Final	20.5	12.76
A	HD2349	L29	Final	21.4	15.1
A	HD2349	L29	Final	21.4	16.42
A	HD2349	L29	Final	22	15.91
A	HD2349	L29	Final	22.5	17.54
A	HD2349	L29	Final	23	15.68
A	HD2349	L29	Final	23.5	15.77
A	HD2349	L29	Final	24	16.2
A	HD2349	L29	Final	24.5	19.32
A	HD2349	L29	Final	25	18.5
A	HD2349	L29	Final	26	16.94
A	HD2349	L30	Final	17	7.63
A	HD2349	L30	Final	17.4	10.2
A	HD2349	L30	Final	18.5	9.5
A	HD2349	L30	Final	19.3	14.5
A	HD2349	L30	Final	19.4	13.25
A	HD2349	L30	Final	20	14.8
A	HD2349	L30	Final	20.5	14.96
A	HD2349	L30	Final	21	13
A	HD2349	L30	Final	21.5	14.62
A	HD2349	L30	Final	22	15.24
A	HD2349	L30	Final	22.5	14.1
A	HD2349	L30	Final	22.5	15.79
A	HD2349	L30	Final	22.5	16.08
A	HD2349	L30	Final	23	15.03
A	HD2349	L30	Final	24	13.1
A	HD2349	L31	Final	17.6	12.86
A	HD2349	L31	Final	20	10.25
A	HD2349	L31	Final	20	14.5
A	HD2349	L31	Final	20	15.7
A	HD2349	L31	Final	20.5	15.07
A	HD2349	L31	Final	21	15
A	HD2349	L31	Final	21	15.67
A	HD2349	L31	Final	21	15.72
A	HD2349	L31	Final	21	16.77
A	HD2349	L31	Final	22	16.5
A	HD2349	L31	Final	22.1	16
A	HD2349	L31	Final	22.5	20.66
A	HD2349	L31	Final	24	19.37
A	HD2349	L31	Final	25	17.87
A	HD2349	L32	Final	17.5	12.89
A	HD2349	L32	Final	19	14.7
A	HD2349	L32	Final	20	12.87
A	HD2349	L32	Final	20	15.54
A	HD2349	L32	Final	20.2	15.2
A	HD2349	L32	Final	20.4	15
A	HD2349	L32	Final	20.5	15.31
A	HD2349	L32	Final	21.5	15.5
A	HD2349	L32	Final	22	16
A	HD2349	L32	Final	22	18.12
A	HD2349	Mock	Mock	18.5	13.76
A	HD2349	Mock	Mock	19.5	14.98
A	HD2349	Mock	Mock	19.5	15.48
A	HD2349	Mock	Mock	20	11.82
A	HD2349	Mock	Mock	23	15.5
A	HD2349	Mock	Mock	23	17.88
B	HD2173_101G	Initial	Initial	13.5	4.89
B	HD2173_101G	Initial	Initial	14.5	6.9
B	HD2173_101G	Initial	Initial	14.5	5.5
B	HD2173_101G	Initial	Initial	14.8	8.89
B	HD2173_101G	Initial	Initial	15.1	5.8
B	HD2173_101G	Initial	Initial	15.5	8
B	HD2173_101G	Initial	Initial	15.5	6.7
B	HD2173_101G	Initial	Initial	15.5	6.8
B	HD2173_101G	Initial	Initial	15.7	8
B	HD2173_101G	Initial	Initial	15.8	7.2
B	HD2173_101G	Initial	Initial	15.8	7.23
B	HD2173_101G	Initial	Initial	15.9	6.73
B	HD2173_101G	Initial	Initial	16	6.53
B	HD2173_101G	Initial	Initial	16.5	8.5
B	HD2173_101G	Initial	Initial	16.5	8.62
B	HD2173_101G	Initial	Initial	16.6	8
B	HD2173_101G	Initial	Initial	16.7	7.9
B	HD2173_101G	L49	Final	13.7	3.8
B	HD2173_101G	L49	Final	14.5	6.4
B	HD2173_101G	L49	Final	15.1	6.3
B	HD2173_101G	L49	Final	15.2	5
B	HD2173_101G	L49	Final	15.4	6.4
B	HD2173_101G	L49	Final	15.5	6.1
B	HD2173_101G	L49	Final	15.5	5.6
B	HD2173_101G	L49	Final	15.6	6.23
B	HD2173_101G	L49	Final	15.8	7.2
B	HD2173_101G	L49	Final	16	7.4
B	HD2173_101G	L49	Final	16	6.9
B	HD2173_101G	L49	Final	16	6.66
B	HD2173_101G	L49	Final	16	6.5
B	HD2173_101G	L49	Final	16.2	7.33
B	HD2173_101G	L49	Final	16.2	7.3
B	HD2173_101G	L49	Final	16.2	7.1
B	HD2173_101G	L49	Final	16.4	7.4
B	HD2173_101G	L49	Final	16.6	7.4
B	HD2173_101G	L49	Final	16.6	6.59
B	HD2173_101G	L49	Final	17.5	7.66
B	HD2173_101G	L50	Final	12.7	5.3
B	HD2173_101G	L50	Final	12.8	3.8
B	HD2173_101G	L50	Final	13	4.8
B	HD2173_101G	L50	Final	13.6	4.2
B	HD2173_101G	L50	Final	13.8	5.1
B	HD2173_101G	L50	Final	14	4.42
B	HD2173_101G	L50	Final	14.2	5.3
B	HD2173_101G	L50	Final	14.5	5.96
B	HD2173_101G	L50	Final	14.9	5.57
B	HD2173_101G	L50	Final	15	7.13
B	HD2173_101G	L50	Final	15.3	5.9
B	HD2173_101G	L50	Final	15.5	8.3
B	HD2173_101G	L50	Final	15.5	5.5
B	HD2173_101G	L50	Final	15.8	6.9
B	HD2173_101G	L50	Final	15.9	6.8
B	HD2173_101G	L50	Final	15.9	5.9
B	HD2173_101G	L50	Final	16	6.48
B	HD2173_101G	L50	Final	16	5.7
B	HD2173_101G	L50	Final	16.5	6.3
B	HD2173_101G	L50	Final	16.8	6.8
B	HD2173_101G	L51	Final	14.3	5.11
B	HD2173_101G	L51	Final	14.3	4.1
B	HD2173_101G	L51	Final	14.5	6.01
B	HD2173_101G	L51	Final	14.5	5.6
B	HD2173_101G	L51	Final	14.8	4.2
B	HD2173_101G	L51	Final	15.6	5.85
B	HD2173_101G	L51	Final	15.9	7.8
B	HD2173_101G	L51	Final	16	7.8
B	HD2173_101G	L51	Final	16	7.7
B	HD2173_101G	L51	Final	16	7.5
B	HD2173_101G	L51	Final	16	6.9
B	HD2173_101G	L51	Final	16.1	6.68
B	HD2173_101G	L51	Final	16.3	6.75
B	HD2173_101G	L51	Final	16.4	6.9
B	HD2173_101G	L51	Final	16.5	7
B	HD2173_101G	L51	Final	17	9.2
B	HD2173_101G	L51	Final	17	6.9
B	HD2173_101G	L51	Final	17	6.21
B	HD2173_101G	L51	Final	17.2	8.38
B	HD2173_101G	L51	Final	18.2	9.22
B	HD2173_101G	L52	Final	13	2.9
B	HD2173_101G	L52	Final	13.6	6.8
B	HD2173_101G	L52	Final	14.5	5.52
B	HD2173_101G	L52	Final	14.9	5.9
B	HD2173_101G	L52	Final	15	6.33
B	HD2173_101G	L52	Final	15.4	5.6
B	HD2173_101G	L52	Final	16	6.7
B	HD2173_101G	L52	Final	16	6.2
B	HD2173_101G	L52	Final	16.2	7.53
B	HD2173_101G	L52	Final	16.4	6.6
B	HD2173_101G	L52	Final	16.5	9
B	HD2173_101G	L52	Final	16.5	7.6
B	HD2173_101G	L52	Final	16.5	5.6
B	HD2173_101G	L52	Final	16.8	7.74
B	HD2173_101G	L52	Final	16.9	7.16
B	HD2173_101G	L52	Final	17.3	7.45
B	HD2173_101G	L52	Final	17.5	6.48
B	HD2173_101G	L52	Final	17.7	6.6
B	HD2173_101G	L52	Final	17.8	8.6
B	HD2173_101G	L52	Final	19	6.9
B	HD2173_101G	L53	Final	13.4	4.2
B	HD2173_101G	L53	Final	14	5.3
B	HD2173_101G	L53	Final	14.7	4.2
B	HD2173_101G	L53	Final	15.5	8.19
B	HD2173_101G	L53	Final	15.5	6.46
B	HD2173_101G	L53	Final	15.5	5.4
B	HD2173_101G	L53	Final	16	7.4
B	HD2173_101G	L53	Final	16.1	5.71
B	HD2173_101G	L53	Final	16.2	6.9
B	HD2173_101G	L53	Final	16.3	8
B	HD2173_101G	L53	Final	16.6	8.2
B	HD2173_101G	L53	Final	16.8	8
B	HD2173_101G	L53	Final	17	8.8
B	HD2173_101G	L53	Final	17	8.5
B	HD2173_101G	L53	Final	17	7.34
B	HD2173_101G	L53	Final	17	7.32
B	HD2173_101G	L53	Final	17.2	7.1
B	HD2173_101G	L53	Final	18	9
B	HD2173_101G	L54	Final	12.5	3.2
B	HD2173_101G	L54	Final	14	7.8
B	HD2173_101G	L54	Final	14.3	6.17
B	HD2173_101G	L54	Final	14.3	5.2
B	HD2173_101G	L54	Final	14.4	6.8
B	HD2173_101G	L54	Final	14.8	5.1
B	HD2173_101G	L54	Final	14.9	6.1
B	HD2173_101G	L54	Final	15	4.68
B	HD2173_101G	L54	Final	15.1	6.24
B	HD2173_101G	L54	Final	15.2	6.1
B	HD2173_101G	L54	Final	15.5	5.82
B	HD2173_101G	L54	Final	15.5	5.4
B	HD2173_101G	L54	Final	15.8	6.87
B	HD2173_101G	L54	Final	15.9	5.6
B	HD2173_101G	L54	Final	16	5.9
B	HD2173_101G	L54	Final	16	5.7
B	HD2173_101G	L54	Final	16.2	6.7
B	HD2173_101G	L54	Final	17	8.33
B	HD2173_101G	L54	Final	17	6.8
B	HD2173_101G	L54	Final	17.7	7.61
B	HD2173_101G	L55	Final	14.3	5.58
B	HD2173_101G	L55	Final	14.7	5.6
B	HD2173_101G	L55	Final	15	6.3
B	HD2173_101G	L55	Final	15	5.2
B	HD2173_101G	L55	Final	15	4.8
B	HD2173_101G	L55	Final	15.2	6.23
B	HD2173_101G	L55	Final	15.2	5.7
B	HD2173_101G	L55	Final	15.2	5.6
B	HD2173_101G	L55	Final	15.2	5.3
B	HD2173_101G	L55	Final	15.5	8.5
B	HD2173_101G	L55	Final	15.6	6.7
B	HD2173_101G	L55	Final	15.6	6.4
B	HD2173_101G	L55	Final	15.6	6.29
B	HD2173_101G	L55	Final	16	6.2
B	HD2173_101G	L55	Final	16.2	6.8
B	HD2173_101G	L55	Final	16.2	5.6
B	HD2173_101G	L55	Final	17.1	8.22
B	HD2173_101G	L55	Final	17.2	8.32
B	HD2173_101G	L55	Final	17.3	6.51
B	HD2173_101G	L55	Final	17.4	7.4
B	HD2173_101G	L56	Final	14	5.6
B	HD2173_101G	L56	Final	14.5	4.9
B	HD2173_101G	L56	Final	14.9	5.92
B	HD2173_101G	L56	Final	15	5.4
B	HD2173_101G	L56	Final	15.1	7
B	HD2173_101G	L56	Final	15.2	7.2
B	HD2173_101G	L56	Final	15.5	6.82
B	HD2173_101G	L56	Final	15.8	6.2
B	HD2173_101G	L56	Final	15.9	7.4
B	HD2173_101G	L56	Final	16.4	6.15
B	HD2173_101G	L56	Final	16.7	7.1
B	HD2173_101G	L56	Final	17	7.4
B	HD2173_101G	L56	Final	17	6.5
B	HD2173_101G	L56	Final	17.2	7.8
B	HD2173_101G	L56	Final	17.2	7.8
B	HD2173_101G	L56	Final	17.2	6.7
B	HD2173_101G	L56	Final	17.8	8.11
B	HD2173_101G	L56	Final	17.8	6.8
B	HD2173_101G	L56	Final	18.5	8.3
B	HD2173_101G	L56	Final	19	8.21
B	HD2173_101G	Mock	Mock	13.5	4.8
B	HD2173_101G	Mock	Mock	14.3	6.38
B	HD2173_101G	Mock	Mock	14.5	6.62
B	HD2173_101G	Mock	Mock	14.5	5.52
B	HD2173_101G	Mock	Mock	14.9	5.92
B	HD2173_101G	Mock	Mock	15	7.7
B	HD2173_101G	Mock	Mock	15	7.1
B	HD2173_101G	Mock	Mock	15	6.5
B	HD2173_101G	Mock	Mock	15.5	8.5
B	HD2173_101G	Mock	Mock	15.5	6.8
B	HD2173_101G	Mock	Mock	15.6	6.34
B	HD2173_101G	Mock	Mock	15.8	7.1
B	HD2173_101G	Mock	Mock	15.9	8.1
B	HD2173_101G	Mock	Mock	16.4	10.3
B	HD2173_101G	Mock	Mock	16.5	9.6
B	HD2173_101G	Mock	Mock	17.2	8.38
B	HD2173_115K	Initial	Initial	13.5	4.8
B	HD2173_115K	Initial	Initial	14.5	4.6
B	HD2173_115K	Initial	Initial	15.2	6
B	HD2173_115K	Initial	Initial	15.2	4.79
B	HD2173_115K	Initial	Initial	15.4	6.3
B	HD2173_115K	Initial	Initial	15.5	6.3
B	HD2173_115K	Initial	Initial	16	6.6
B	HD2173_115K	Initial	Initial	16.2	6.34
B	HD2173_115K	Initial	Initial	16.3	6.04
B	HD2173_115K	Initial	Initial	16.5	8.3
B	HD2173_115K	Initial	Initial	16.5	6.3
B	HD2173_115K	Initial	Initial	16.6	7.77
B	HD2173_115K	Initial	Initial	16.9	6.6
B	HD2173_115K	Initial	Initial	17.3	6.89
B	HD2173_115K	Initial	Initial	17.4	6.6
B	HD2173_115K	Initial	Initial	17.6	8.18
B	HD2173_115K	Initial	Initial	18	8.9
B	HD2173_115K	L57	Final	13.2	3.6
B	HD2173_115K	L57	Final	14	4.7
B	HD2173_115K	L57	Final	14.5	6.1
B	HD2173_115K	L57	Final	14.5	5
B	HD2173_115K	L57	Final	14.5	5.13
B	HD2173_115K	L57	Final	14.7	5.61
B	HD2173_115K	L57	Final	15.3	5.49
B	HD2173_115K	L57	Final	15.6	5.7
B	HD2173_115K	L57	Final	15.7	5.9
B	HD2173_115K	L57	Final	15.7	6
B	HD2173_115K	L57	Final	16	6.7
B	HD2173_115K	L57	Final	16.1	6.3
B	HD2173_115K	L57	Final	16.2	4.6
B	HD2173_115K	L57	Final	16.5	5.5
B	HD2173_115K	L57	Final	16.5	6.7
B	HD2173_115K	L57	Final	16.5	7.9
B	HD2173_115K	L57	Final	17	7.4
B	HD2173_115K	L57	Final	17.1	6.39
B	HD2173_115K	L57	Final	18.1	6.9
B	HD2173_115K	L57	Final	18.5	7.99
B	HD2173_115K	L58	Final	14.2	6.3
B	HD2173_115K	L58	Final	14.4	5.9
B	HD2173_115K	L58	Final	14.9	4.8
B	HD2173_115K	L58	Final	15	5.9
B	HD2173_115K	L58	Final	15	5.2
B	HD2173_115K	L58	Final	15.6	6.3
B	HD2173_115K	L58	Final	15.6	6.5
B	HD2173_115K	L58	Final	15.6	5.34
B	HD2173_115K	L58	Final	15.6	6.34
B	HD2173_115K	L58	Final	15.9	7
B	HD2173_115K	L58	Final	16	5.3
B	HD2173_115K	L58	Final	16.3	6
B	HD2173_115K	L58	Final	16.3	8.2
B	HD2173_115K	L58	Final	16.4	6.51
B	HD2173_115K	L58	Final	16.6	7.1
B	HD2173_115K	L58	Final	16.8	5.5
B	HD2173_115K	L58	Final	17	7.3
B	HD2173_115K	L58	Final	17	7.1
B	HD2173_115K	L58	Final	17.5	7.71
B	HD2173_115K	L58	Final	17.9	8.33
B	HD2173_115K	L59	Final	14.1	6.6
B	HD2173_115K	L59	Final	14.5	6.62
B	HD2173_115K	L59	Final	14.9	5.6
B	HD2173_115K	L59	Final	15	6.4
B	HD2173_115K	L59	Final	15	5.1
B	HD2173_115K	L59	Final	15.6	6.42
B	HD2173_115K	L59	Final	15.7	5.75
B	HD2173_115K	L59	Final	15.9	6.5
B	HD2173_115K	L59	Final	15.9	6.4
B	HD2173_115K	L59	Final	15.9	5.6
B	HD2173_115K	L59	Final	16	6.8
B	HD2173_115K	L59	Final	16	6.7
B	HD2173_115K	L59	Final	16.2	6.6
B	HD2173_115K	L59	Final	16.2	5.2
B	HD2173_115K	L59	Final	16.4	7.65
B	HD2173_115K	L59	Final	16.6	7.6
B	HD2173_115K	L59	Final	16.8	7.7
B	HD2173_115K	L59	Final	17	5.78
B	HD2173_115K	L59	Final	17.2	8.3
B	HD2173_115K	L59	Final	18.5	8
B	HD2173_115K	L60	Final	13.4	6.4
B	HD2173_115K	L60	Final	14.5	6.7
B	HD2173_115K	L60	Final	14.9	6.83
B	HD2173_115K	L60	Final	15	4.9
B	HD2173_115K	L60	Final	15	6.5
B	HD2173_115K	L60	Final	15.8	4.9
B	HD2173_115K	L60	Final	15.9	5.4
B	HD2173_115K	L60	Final	16	7.3
B	HD2173_115K	L60	Final	16.3	7.3
B	HD2173_115K	L60	Final	16.4	6.7
B	HD2173_115K	L60	Final	16.8	6.9
B	HD2173_115K	L60	Final	16.9	6.47
B	HD2173_115K	L60	Final	17	6.5
B	HD2173_115K	L60	Final	17.2	6.68
B	HD2173_115K	L60	Final	17.5	8.14
B	HD2173_115K	L60	Final	18	7.42
B	HD2173_115K	L60	Final	18	7.84
B	HD2173_115K	L60	Final	18.2	8.5
B	HD2173_115K	L60	Final	18.2	7.5
B	HD2173_115K	L60	Final	18.7	6.4
B	HD2173_115K	L61	Final	13	4.2
B	HD2173_115K	L61	Final	13.1	4.8
B	HD2173_115K	L61	Final	13.5	6.4
B	HD2173_115K	L61	Final	14.2	6.36
B	HD2173_115K	L61	Final	14.3	7.4
B	HD2173_115K	L61	Final	14.4	5.5
B	HD2173_115K	L61	Final	14.4	5.9
B	HD2173_115K	L61	Final	14.5	6.5
B	HD2173_115K	L61	Final	14.6	5.4
B	HD2173_115K	L61	Final	14.8	5.1
B	HD2173_115K	L61	Final	15	3.9
B	HD2173_115K	L61	Final	15.3	6.4
B	HD2173_115K	L61	Final	15.5	6.28
B	HD2173_115K	L61	Final	16.2	6.93
B	HD2173_115K	L61	Final	16.5	6.6
B	HD2173_115K	L61	Final	16.7	7.21
B	HD2173_115K	L61	Final	17	6.84
B	HD2173_115K	L61	Final	17.5	8.64
B	HD2173_115K	L61	Final	17.8	10.1
B	HD2173_115K	L61	Final	17.9	7.2
B	HD2173_115K	L62	Final	11.1	4.1
B	HD2173_115K	L62	Final	12.5	3.1
B	HD2173_115K	L62	Final	13.8	4.1
B	HD2173_115K	L62	Final	13.8	5.4
B	HD2173_115K	L62	Final	14	6
B	HD2173_115K	L62	Final	14.3	6.21
B	HD2173_115K	L62	Final	14.5	6.4
B	HD2173_115K	L62	Final	14.6	5.3
B	HD2173_115K	L62	Final	14.7	6.4
B	HD2173_115K	L62	Final	14.8	5.9
B	HD2173_115K	L62	Final	15	5.2
B	HD2173_115K	L62	Final	15	4.7
B	HD2173_115K	L62	Final	15.3	5.9
B	HD2173_115K	L62	Final	15.4	6.74
B	HD2173_115K	L62	Final	15.4	6.69
B	HD2173_115K	L62	Final	16.1	7.84
B	HD2173_115K	L62	Final	16.2	6.1
B	HD2173_115K	L62	Final	16.6	6.82
B	HD2173_115K	L62	Final	17.1	7.1
B	HD2173_115K	L62	Final	17.4	7.8
B	HD2173_115K	L63	Final	13.7	5.3
B	HD2173_115K	L63	Final	13.8	4.6
B	HD2173_115K	L63	Final	14	5.1
B	HD2173_115K	L63	Final	14	4.2
B	HD2173_115K	L63	Final	14.6	5.78
B	HD2173_115K	L63	Final	14.7	4.6
B	HD2173_115K	L63	Final	15	6.6
B	HD2173_115K	L63	Final	15	5.2
B	HD2173_115K	L63	Final	15.2	7.03
B	HD2173_115K	L63	Final	15.5	5.1
B	HD2173_115K	L63	Final	15.9	6.2
B	HD2173_115K	L63	Final	16	4.8
B	HD2173_115K	L63	Final	16.1	6.94
B	HD2173_115K	L63	Final	16.1	7.43
B	HD2173_115K	L63	Final	16.3	6.91
B	HD2173_115K	L63	Final	16.5	7.3
B	HD2173_115K	L63	Final	16.8	7.3
B	HD2173_115K	L63	Final	17	6.4
B	HD2173_115K	L63	Final	17	6.65
B	HD2173_115K	L64	Final	11.2	6.7
B	HD2173_115K	L64	Final	13.4	4.4
B	HD2173_115K	L64	Final	13.9	5.52
B	HD2173_115K	L64	Final	14	5.1
B	HD2173_115K	L64	Final	14	5.44
B	HD2173_115K	L64	Final	14.1	5.6
B	HD2173_115K	L64	Final	14.2	4.9
B	HD2173_115K	L64	Final	14.2	5.41
B	HD2173_115K	L64	Final	14.3	5.4
B	HD2173_115K	L64	Final	14.4	5.5
B	HD2173_115K	L64	Final	14.5	5.48
B	HD2173_115K	L64	Final	14.6	5.7
B	HD2173_115K	L64	Final	14.6	6.27
B	HD2173_115K	L64	Final	15.1	6.7
B	HD2173_115K	L64	Final	15.2	6.4
B	HD2173_115K	L64	Final	15.5	6
B	HD2173_115K	L64	Final	15.5	7.1
B	HD2173_115K	L64	Final	15.9	8.1
B	HD2173_115K	L64	Final	16	6.4
B	HD2173_115K	L64	Final	16.1	6.94
B	HD2173_115K	Mock	Mock	13.5	4.8
B	HD2173_115K	Mock	Mock	14.3	6.38
B	HD2173_115K	Mock	Mock	14.5	6.62
B	HD2173_115K	Mock	Mock	14.5	5.52
B	HD2173_115K	Mock	Mock	14.9	5.92
B	HD2173_115K	Mock	Mock	15	6.5
B	HD2173_115K	Mock	Mock	15	7.7
B	HD2173_115K	Mock	Mock	15	7.1
B	HD2173_115K	Mock	Mock	15.5	8.5
B	HD2173_115K	Mock	Mock	15.5	6.8
B	HD2173_115K	Mock	Mock	15.6	6.34
B	HD2173_115K	Mock	Mock	15.8	7.1
B	HD2173_115K	Mock	Mock	15.9	8.1
B	HD2173_115K	Mock	Mock	16.4	10.3
B	HD2173_115K	Mock	Mock	16.5	9.6
B	HD2173_115K	Mock	Mock	17.2	8.38
B	HD2173_119N	Initial	Initial	13.8	4.7
B	HD2173_119N	Initial	Initial	14	4.2
B	HD2173_119N	Initial	Initial	15	7
B	HD2173_119N	Initial	Initial	15.2	7
B	HD2173_119N	Initial	Initial	15.3	6.78
B	HD2173_119N	Initial	Initial	15.6	5.2
B	HD2173_119N	Initial	Initial	16	6.3
B	HD2173_119N	Initial	Initial	16.2	7.7
B	HD2173_119N	Initial	Initial	16.3	5.82
B	HD2173_119N	Initial	Initial	16.5	6.3
B	HD2173_119N	Initial	Initial	16.5	7
B	HD2173_119N	Initial	Initial	16.5	7.44
B	HD2173_119N	Initial	Initial	16.6	7.41
B	HD2173_119N	Initial	Initial	17.4	7.13
B	HD2173_119N	Initial	Initial	17.5	7.58
B	HD2173_119N	Initial	Initial	17.5	8.8
B	HD2173_119N	L41	Final	13.5	3.9
B	HD2173_119N	L41	Final	14.5	6.4
B	HD2173_119N	L41	Final	14.9	5
B	HD2173_119N	L41	Final	14.9	7.4
B	HD2173_119N	L41	Final	15	4.2
B	HD2173_119N	L41	Final	15.2	5.28
B	HD2173_119N	L41	Final	15.3	5.9
B	HD2173_119N	L41	Final	15.4	5
B	HD2173_119N	L41	Final	15.4	6.21
B	HD2173_119N	L41	Final	15.5	7.29
B	HD2173_119N	L41	Final	16.5	5.7
B	HD2173_119N	L41	Final	16.5	8.09
B	HD2173_119N	L41	Final	17	8
B	HD2173_119N	L41	Final	17	7.37
B	HD2173_119N	L41	Final	17	8.7
B	HD2173_119N	L41	Final	17.5	9.37
B	HD2173_119N	L41	Final	19	9.3
B	HD2173_119N	L42	Final	14.5	6
B	HD2173_119N	L42	Final	15.4	8
B	HD2173_119N	L42	Final	15.5	6.4
B	HD2173_119N	L42	Final	15.7	7
B	HD2173_119N	L42	Final	15.8	6.06
B	HD2173_119N	L42	Final	16	8.8
B	HD2173_119N	L42	Final	16	6.97
B	HD2173_119N	L42	Final	16	7.1
B	HD2173_119N	L42	Final	16.2	6.8
B	HD2173_119N	L42	Final	17	5.8
B	HD2173_119N	L42	Final	17	8.4
B	HD2173_119N	L42	Final	17.2	9.59
B	HD2173_119N	L42	Final	17.2	8.32
B	HD2173_119N	L42	Final	18.1	8.55
B	HD2173_119N	L42	Final	18.2	8.5
B	HD2173_119N	L42	Final	19.1	9.63
B	HD2173_119N	L43	Final	12.8	4.6
B	HD2173_119N	L43	Final	13.5	5
B	HD2173_119N	L43	Final	13.5	4.6
B	HD2173_119N	L43	Final	13.6	7.8
B	HD2173_119N	L43	Final	15.1	5.74
B	HD2173_119N	L43	Final	15.1	5.8
B	HD2173_119N	L43	Final	15.7	5.8
B	HD2173_119N	L43	Final	15.7	5.71
B	HD2173_119N	L43	Final	16	7.5
B	HD2173_119N	L43	Final	16	7.14
B	HD2173_119N	L43	Final	16	7.3
B	HD2173_119N	L43	Final	16	8.05
B	HD2173_119N	L43	Final	16.5	7.4
B	HD2173_119N	L43	Final	16.5	7.1
B	HD2173_119N	L43	Final	17.5	8
B	HD2173_119N	L43	Final	18	9.8
B	HD2173_119N	L43	Final	18	8.7
B	HD2173_119N	L44	Final	13.4	4.7
B	HD2173_119N	L44	Final	15	6.32
B	HD2173_119N	L44	Final	15.2	5.9
B	HD2173_119N	L44	Final	15.3	5.7
B	HD2173_119N	L44	Final	15.5	5.29
B	HD2173_119N	L44	Final	16	7
B	HD2173_119N	L44	Final	16.1	7.43
B	HD2173_119N	L44	Final	16.2	6.98
B	HD2173_119N	L44	Final	17	6.2
B	HD2173_119N	L44	Final	17	7.3
B	HD2173_119N	L44	Final	17.5	7.6
B	HD2173_119N	L44	Final	18	8.9
B	HD2173_119N	L45	Final	13	3.7
B	HD2173_119N	L45	Final	14.3	5.7
B	HD2173_119N	L45	Final	15.2	5.5
B	HD2173_119N	L45	Final	15.3	6.8
B	HD2173_119N	L45	Final	15.4	6
B	HD2173_119N	L45	Final	15.5	7
B	HD2173_119N	L45	Final	16	6.7
B	HD2173_119N	L45	Final	16.4	6.35
B	HD2173_119N	L45	Final	16.5	7.2
B	HD2173_119N	L45	Final	16.5	6.25
B	HD2173_119N	L45	Final	16.5	7.55
B	HD2173_119N	L45	Final	16.5	7.42
B	HD2173_119N	L45	Final	17	7.2
B	HD2173_119N	L45	Final	18	10.2
B	HD2173_119N	L45	Final	18	9.1
B	HD2173_119N	L45	Final	19	10.8
B	HD2173_119N	L45	Final	19	10.37
B	HD2173_119N	L45	Final	19.1	10.59
B	HD2173_119N	L46	Final	13.3	5.83
B	HD2173_119N	L46	Final	13.4	3.9
B	HD2173_119N	L46	Final	13.4	4.24
B	HD2173_119N	L46	Final	14.7	6.32
B	HD2173_119N	L46	Final	14.7	5.6
B	HD2173_119N	L46	Final	14.8	5.4
B	HD2173_119N	L46	Final	15	6.44
B	HD2173_119N	L46	Final	15	6.3
B	HD2173_119N	L46	Final	15.1	6.6
B	HD2173_119N	L46	Final	15.2	5.6
B	HD2173_119N	L46	Final	15.5	6.2
B	HD2173_119N	L46	Final	16.3	8.1
B	HD2173_119N	L46	Final	16.5	7.1
B	HD2173_119N	L46	Final	16.5	7.88
B	HD2173_119N	L46	Final	17	7.3
B	HD2173_119N	L46	Final	18	10.1
B	HD2173_119N	L47	Final	13	5.5
B	HD2173_119N	L47	Final	13.1	4.9
B	HD2173_119N	L47	Final	13.5	6.3
B	HD2173_119N	L47	Final	13.9	6.26
B	HD2173_119N	L47	Final	14.5	6.06
B	HD2173_119N	L47	Final	14.5	4.7
B	HD2173_119N	L47	Final	14.6	6.8
B	HD2173_119N	L47	Final	14.6	5.64
B	HD2173_119N	L47	Final	14.7	6.5
B	HD2173_119N	L47	Final	14.8	5.5
B	HD2173_119N	L47	Final	15	5.9
B	HD2173_119N	L47	Final	15	5.83
B	HD2173_119N	L47	Final	15.1	7.69
B	HD2173_119N	L47	Final	15.4	4.9
B	HD2173_119N	L47	Final	15.5	7
B	HD2173_119N	L47	Final	15.5	6.3
B	HD2173_119N	L47	Final	16.1	6.75
B	HD2173_119N	L48	Final	12.1	5.2
B	HD2173_119N	L48	Final	13.1	4.12
B	HD2173_119N	L48	Final	14	4.5
B	HD2173_119N	L48	Final	14.2	4
B	HD2173_119N	L48	Final	14.3	4.7
B	HD2173_119N	L48	Final	14.4	5.82
B	HD2173_119N	L48	Final	15	6.7
B	HD2173_119N	L48	Final	15	5.5
B	HD2173_119N	L48	Final	15.2	6.3
B	HD2173_119N	L48	Final	15.5	7.05
B	HD2173_119N	L48	Final	15.5	7.7
B	HD2173_119N	L48	Final	16	6.5
B	HD2173_119N	L48	Final	16.2	6.16
B	HD2173_119N	L48	Final	16.5	6.7
B	HD2173_119N	L48	Final	17	8.2
B	HD2173_119N	L48	Final	17.3	8.01
B	HD2173_119N	L48	Final	18	7.95
B	HD2173_119N	Mock	Mock	13.5	4.8
B	HD2173_119N	Mock	Mock	14.3	6.38
B	HD2173_119N	Mock	Mock	14.5	6.62
B	HD2173_119N	Mock	Mock	14.5	5.52
B	HD2173_119N	Mock	Mock	14.9	5.92
B	HD2173_119N	Mock	Mock	15	6.5
B	HD2173_119N	Mock	Mock	15	7.7
B	HD2173_119N	Mock	Mock	15	7.1
B	HD2173_119N	Mock	Mock	15.5	8.5
B	HD2173_119N	Mock	Mock	15.5	6.8
B	HD2173_119N	Mock	Mock	15.6	6.34
B	HD2173_119N	Mock	Mock	15.8	7.1
B	HD2173_119N	Mock	Mock	15.9	8.1
B	HD2173_119N	Mock	Mock	16.4	10.3
B	HD2173_119N	Mock	Mock	16.5	9.6
B	HD2173_119N	Mock	Mock	17.2	8.38
