# Supplementary material for: Within-plant genetic drift to control virus adaptation to host resistance genes
Source: PLoS Pathog. 2024 Aug 5;20(8):e1012424. doi: 10.1371/journal.ppat.1012424 (PMC11326801; doi:10.1371/journal.ppat.1012424)
Supplement: S1 File — (RMD) [file ppat.1012424.s009.Rmd]

---
title: "Statistical analyses performed in: **Within-plant genetic drift to control virus adaptation to host-resistance genes**"
date: "`r Sys.Date()`"
output:
 html_document:
    code_download: no
    toc: yes
    toc_float: yes
    toc_depth: 5
    number_sections: no
    code_folding: show
---

# **1. Packages and datasets loading** {.tabset .tabset-pills}


```{r setup, echo=FALSE}

knitr::opts_chunk$set(echo = TRUE, message = FALSE, warning = FALSE)

```


```{r clean, echo=FALSE}

rm(list=ls()) 

```

<br>

## Packages

```{r packages}

library(car) # VIF
library(corrplot) # Correlation analyses
library(dplyr) # Dataframe manipulation
library(ggplot2) # Graphics production
library(ggpubr) # qqplot
library(MuMIn) # Model selection
library(PerformanceAnalytics) # Correlation analyses
library(PMCMRplus) # Dunnett and Nemenyi tests
library(pscl) # McFadden's R-squared and R-squared
library(ResourceSelection) # Hosmer-Lemeshow goodness-of-fit test 
library(visreg) # GLM plots

```

<br>

## Datasets

All files used must be saved in the same folder as the R Markdown file.

```{r datasets}

# Fitness
#----------------------------
#----------------------------

# Dataset with Wi and Wf. One value per plant.

Data_Fitness <- read.csv("S1_Dataset.csv", strip.white=T, sep=";")

Data_Fitness$ViralPop <- as.factor(Data_Fitness$ViralPop)
Data_Fitness$Time <- as.factor(Data_Fitness$Time)
Data_Fitness$PlantGeno <- as.factor(Data_Fitness$PlantGeno)
Data_Fitness$PlantGeno2 <- as.factor(Data_Fitness$PlantGeno2)

# Dataset with the mean Wi and Wf measured per viral population.

data_summary <- function(data, varname, groupnames){
  require(plyr)
  
  summary_func <- function(x, col){
    c(mean = mean(x[[col]], na.rm=TRUE),
      se = sd(x[[col]], na.rm=TRUE) / sqrt(length(x[[col]])))
  }
  
  data_sum <- ddply(data, groupnames, .fun=summary_func, col = varname)
  colnames(data_sum)[colnames(data_sum) == "mean"] <- "Fitness"
  
  return(data_sum)
}

Data_Fitness_summary <- data_summary(Data_Fitness, varname = "Fitness", groupnames = c("PlantGeno","Time"))


# Dataset with Wi, Wf and all Ne values. One value per viral population.

Data_GLM <- read.csv("S2_Dataset.csv", strip.white=T, sep=";")

Data_GLM<-cbind(Data_GLM,DeltaFitness=Data_GLM$Wf-Data_GLM$Wi)
GainFit<-rep(0,nrow(Data_GLM)) # Creation of "The probability of replicative fitness gain" variable (GaintFit)
GainFit[which(Data_GLM$DeltaFitness>0)]<-1
Data_GLM<-cbind(Data_GLM,GainFit=GainFit)

# Same dataset without the lignages extincted

DataNoExtinction <- Data_GLM[-which(Data_GLM$Extinction==1),]

# Virulence
#----------------------------
#----------------------------

# Dataset with plant height and fresh weight. One value per plant.

Data_Virulence <- read.csv("S3_Dataset.csv", strip.white=T, sep=";")

Data_Virulence$Height <- as.numeric(Data_Virulence$Height)
Data_Virulence$Weight <- as.numeric(Data_Virulence$Weight)
Data_Virulence$PlantGeno <- as.factor(Data_Virulence$PlantGeno)
Data_Virulence$Time <- as.factor(Data_Virulence$Time)
Data_Virulence$ViralPop <- as.factor(Data_Virulence$ViralPop)

# Separation of datasets by experiment

Data_Virulence_A <- filter(Data_Virulence, Exp=="A")
Data_Virulence_B <- filter(Data_Virulence, Exp=="B")

```

<br>

# **2. Figures, tables and statistics**

<br>

All the figures and tables generated in R and the associated statistics are shown below.

<br>

## **Figure 1:** Features of the pepper DH line - initial PVY variant combinations used for the evolution experiment

The two DH line - initial PVY variant combinations with both low Wi and Ne levels are highlighted in blue.

```{r Figure 1, fig.height = 5, fig.width = 6}

HD2173_115K <- c(paste0("HD2173"), paste0("SON41-115K"))
HD2173_119N <- c(paste0("HD2173"), paste0("SON41-119N"))
HD2173_101G <- c(paste0("HD2173"), paste0("SON41-101G"))

ggplot(Data_GLM, aes(x=Ne_7_10, y=Wi, color= factor(Ne_7_10))) +
  geom_point(size=6) + 
  xlab(expression(italic(N[e]))) +
   ylab(bquote(italic(W)[i])) +
  scale_color_manual(values=c("#93CDDD", "black", "#93CDDD", "black", "black", "black", "black", "black"))+
  annotate("text", x=45, y=1.18, label= "HD219", size=4) +
  annotate("text", x=45, y=0.50, label= "HD2256", size=4) +
  annotate("text", x=33, y=0.10, label= "HD2321", size=4) +
  annotate("text", x=200, y=0.25, label= "HD2344", size=4) +
  annotate("text", x=450, y=0.50, label= "HD2349", size=4) +
  annotate("text", x=410, y=c(1.33, 1.25), label=HD2173_115K, size=4) +
  annotate("text", x=410, y=c(0.78, 0.70), label=HD2173_119N, size=4) +
  annotate("text", x=410, y=c(0.32, 0.24), label=HD2173_101G, size=4) +
  theme_bw(base_size = 16) +
  theme(legend.position="none")

# ggsave("./Figure1.svg")

```


## **Figure 4:** Replicative fitness changes during the evolution experiment  

<br>

The sub-sections of Figure 4 and the associated statistical analyses are presented bellow. The figures and statistical analyses of the DH lines not presented in the article are also shown below.

<br>

### **Figure 4A: All pepper lines** {.tabset .tabset-pills}

#### Figure 4A

**Replicative fitness** of the initial PVY variant (Wi) (<span style="color: black;">**black**</span>) and of the final populations (Wf) (<span style="color: grey;">**grey**</span>) for the 8 pepper DH line - initial PVY variant combinations:

```{r Figure 4A, fig.height = 6, fig.width = 9}

Data_Fitness_summary$PlantGeno = factor(Data_Fitness_summary$PlantGeno, 
    levels=c("HD2256","HD219","HD2321","HD2349","HD2344","HD2173N","HD2173G","HD2173K"))

Data_Fitness_summary$Time = factor(Data_Fitness_summary$Time, 
    levels=c("Initial","Final"))

ggplot(Data_Fitness_summary, aes(x=PlantGeno, y=Fitness, fill=Time))+
geom_bar(stat="identity", position=position_dodge(), color="black", width = 0.7)+
  scale_fill_manual(values=c("black","grey")) +
  geom_errorbar(aes(ymin = Fitness, ymax=Fitness+se), width=.2,position=position_dodge(.7)) +
  ylab("PVY replicative fitness") +
  xlab("") +
  theme_bw(base_size = 13)

# ggsave("./Figure4A.svg")

```

#### Statistics

**Wilcoxon tests** comparing the mean replicative fitness of the initial and final PVY populations in each DH line:

<br>

**HD2256**

```{r Wilcoxon tests HD2256}

Data_Fitness_HD2256_Wi <- filter(Data_Fitness, PlantGeno2=="HD2256_Initial")
Data_Fitness_HD2256_Wf <- filter(Data_Fitness, PlantGeno2=="HD2256_Final")
wilcox.test(Data_Fitness_HD2256_Wi$Fitness, Data_Fitness_HD2256_Wf$Fitness)

```

<br>

**HD219**

```{r Wilcoxon tests HD219}

Data_Fitness_HD219_Wi <- filter(Data_Fitness, PlantGeno2=="HD219_Initial")
Data_Fitness_HD219_Wf <- filter(Data_Fitness, PlantGeno2=="HD219_Final")
wilcox.test(Data_Fitness_HD219_Wi$Fitness, Data_Fitness_HD219_Wf$Fitness)

```

<br>

**HD2321**

```{r Wilcoxon tests HD2321}

Data_Fitness_HD2321_Wi <- filter(Data_Fitness, PlantGeno2=="HD2321_Initial")
Data_Fitness_HD2321_Wf <- filter(Data_Fitness, PlantGeno2=="HD2321_Final")
wilcox.test(Data_Fitness_HD2321_Wi$Fitness, Data_Fitness_HD2321_Wf$Fitness)

```

<br>

**HD2349**

```{r Wilcoxon tests HD2349}

Data_Fitness_HD2349_Wi <- filter(Data_Fitness, PlantGeno2=="HD2349_Initial")
Data_Fitness_HD2349_Wf <- filter(Data_Fitness, PlantGeno2=="HD2349_Final")
wilcox.test(Data_Fitness_HD2349_Wi$Fitness, Data_Fitness_HD2349_Wf$Fitness)

```

<br>

**HD2344**

```{r Wilcoxon tests HD2344}

Data_Fitness_HD2344_Wi <- filter(Data_Fitness, PlantGeno2=="HD2344_Initial")
Data_Fitness_HD2344_Wf <- filter(Data_Fitness, PlantGeno2=="HD2344_Final")
wilcox.test(Data_Fitness_HD2344_Wi$Fitness, Data_Fitness_HD2344_Wf$Fitness)

```

<br>

**HD2173_119N**

```{r Wilcoxon tests HD2173N}

Data_Fitness_HD2173N_Wi <- filter(Data_Fitness, PlantGeno2=="HD2173N_Initial")
Data_Fitness_HD2173N_Wf <- filter(Data_Fitness, PlantGeno2=="HD2173N_Final")
wilcox.test(Data_Fitness_HD2173N_Wi$Fitness, Data_Fitness_HD2173N_Wf$Fitness)


```

<br>

**HD2173_101G**

```{r Wilcoxon tests HD2173G}

Data_Fitness_HD2173G_Wi <- filter(Data_Fitness, PlantGeno2=="HD2173G_Initial")
Data_Fitness_HD2173G_Wf <- filter(Data_Fitness, PlantGeno2=="HD2173G_Final")
wilcox.test(Data_Fitness_HD2173G_Wi$Fitness, Data_Fitness_HD2173G_Wf$Fitness)

```

<br>

**HD2173_115K**

```{r Wilcoxon tests HD2173K}

Data_Fitness_HD2173K_Wi <- filter(Data_Fitness, PlantGeno2=="HD2173K_Initial")
Data_Fitness_HD2173K_Wf <- filter(Data_Fitness, PlantGeno2=="HD2173K_Final")
wilcox.test(Data_Fitness_HD2173K_Wi$Fitness, Data_Fitness_HD2173K_Wf$Fitness)

```


### **Figure 4B: HD2321** {.tabset .tabset-pills}

#### Figure 4B

**Replicative fitness** of the initial PVY variants (<span style="color: black;">**black**</span>) and the eight derived final populations (<span style="color: grey;">**grey**</span>) in HD2321:

```{r Figure 4B, fig.height = 5, fig.width = 6}

Data_Fitness_HD2321 <- filter(Data_Fitness, PlantGeno=="HD2321")
Data_Fitness_summary_HD2321 <- data_summary(Data_Fitness_HD2321, varname = "Fitness", groupnames = c("ViralPop"))

Data_Fitness_summary_HD2321$ViralPop = factor(Data_Fitness_summary_HD2321$ViralPop, 
    levels=c("Initial","L23","L24","L22","L17","L18","L19","L20","L21"))

ggplot(Data_Fitness_summary_HD2321, aes(x=ViralPop, y=Fitness, fill=ViralPop))+
geom_bar(stat="identity", position=position_dodge(), color="black")+
  scale_fill_manual(values=c("black", rep("grey",8))) +
  geom_errorbar(aes(ymin = Fitness, ymax=Fitness+se), width=.2,position=position_dodge(.9)) +
  ylab("PVY replicative fitness") +
  xlab("") +
  ylim(0,1) +
  theme_bw(base_size = 15) + 
  theme(legend.position="none")

# ggsave("./Figure4B.svg")

```

#### Statistics

**Dunnet test** comparing the mean replicative fitness of the final viral populations against the mean replicative fitness of the initial viral population in HD2321:

```{r Dunnett HD2321}

dunnettTest(x=Data_Fitness_HD2321$Fitness, g=Data_Fitness_HD2321$ViralPop, alternative="greater")

```

### **Figure 4C: HD2349** {.tabset .tabset-pills}

#### Figure 4C

Replicative fitness of the initial PVY variants (<span style="color: black;">**black**</span>) and the eight derived final populations (<span style="color: grey;">**grey**</span>) in HD2349:

```{r Figure 4C, fig.height = 5, fig.width = 6}

Data_Fitness_HD2349 <- filter(Data_Fitness, PlantGeno=="HD2349")
Data_Fitness_summary_HD2349 <- data_summary(Data_Fitness_HD2349, varname = "Fitness", groupnames = c("ViralPop"))

Data_Fitness_summary_HD2349$ViralPop = factor(Data_Fitness_summary_HD2349$ViralPop, 
    levels=c("Initial","L26","L28","L27","L25","L29","L30","L31","L32"))

ggplot(Data_Fitness_summary_HD2349, aes(x=ViralPop, y=Fitness, fill=ViralPop))+
geom_bar(stat="identity", position=position_dodge(), color="black")+
  scale_fill_manual(values=c("black", rep("grey",8))) +
  geom_errorbar(aes(ymin = Fitness, ymax=Fitness+se), width=.2,position=position_dodge(.9)) +
  ylab("PVY replicative fitness") +
  xlab("") +
  theme_bw(base_size = 13) + 
  theme(legend.position="none")

# ggsave("./Figure4C.svg")

```

#### Statistics

**Dunnet test** comparing the mean replicative fitness of the final viral populations against the mean replicative fitness of the initial viral population in HD2349:

```{r Dunnette HD2349}

dunnettTest(x=Data_Fitness_HD2349$Fitness, g=Data_Fitness_HD2349$ViralPop, alternative="greater")

```

### **Figure 4D: HD2344** {.tabset .tabset-pills}

#### Figure 4D

Replicative fitness of the initial PVY variants (<span style="color: black;">**black**</span>) and the eight derived final populations (<span style="color: grey;">**grey**</span>) in HD2344:

```{r Figure 4D, fig.height = 5, fig.width = 6}

Data_Fitness_HD2344 <- filter(Data_Fitness, PlantGeno=="HD2344")
Data_Fitness_summary_HD2344 <- data_summary(Data_Fitness_HD2344, varname = "Fitness", groupnames = c("ViralPop"))

Data_Fitness_summary_HD2344$ViralPop = factor(Data_Fitness_summary_HD2344$ViralPop, 
    levels=c("Initial","L38","L34","L35","L36","L33","L37","L39","L40"))

ggplot(Data_Fitness_summary_HD2344, aes(x=ViralPop, y=Fitness, fill=ViralPop))+
geom_bar(stat="identity", position=position_dodge(), color="black")+
  scale_fill_manual(values=c("black", rep("grey",8))) +
  geom_errorbar(aes(ymin = Fitness, ymax=Fitness+se), width=.2,position=position_dodge(.9)) +
  ylab("PVY replicative fitness") +
  xlab("") +
  theme_bw(base_size = 13) + 
  theme(legend.position="none")

# ggsave("./Figure4D.svg")

```

#### Statistics

**Dunnet test** comparing the mean replicative fitness of the final viral populations against the mean replicative fitness of the initial viral population in HD2344:

```{r Dunnette HD2344}

dunnettTest(x=Data_Fitness_HD2344$Fitness, g=Data_Fitness_HD2344$ViralPop, alternative="greater")

```

### **Figure 4E: HD2173_101G**  {.tabset .tabset-pills}

#### Figure 4E

**Replicative fitness** of the initial PVY variants (<span style="color: black;">**black**</span>) and the eight derived final populations (<span style="color: grey;">**grey**</span>) in HD2173 - 101G:

```{r Figure 4E, fig.height = 5, fig.width = 6}

Data_Fitness_HD2173G <- filter(Data_Fitness, PlantGeno=="HD2173G")
Data_Fitness_summary_HD2173G <- data_summary(Data_Fitness_HD2173G, varname = "Fitness", groupnames = c("ViralPop"))

Data_Fitness_summary_HD2173G$ViralPop = factor(Data_Fitness_summary_HD2173G$ViralPop, 
    levels=c("Initial","L52","L54","L51","L53","L56","L55","L49","L50"))

ggplot(Data_Fitness_summary_HD2173G, aes(x=ViralPop, y=Fitness, fill=ViralPop))+
geom_bar(stat="identity", position=position_dodge(), color="black")+
  scale_fill_manual(values=c("black", rep("grey",8))) +
  geom_errorbar(aes(ymin = Fitness, ymax=Fitness+se), width=.2,position=position_dodge(.9)) +
  ylab("PVY replicative fitness") +
  xlab("") +
  theme_bw(base_size = 13) + 
  theme(legend.position="none")

# ggsave("./Figure4E.svg")

```

#### Statistics

**Dunnet test** comparing the mean replicative fitness of the final viral populations against the mean replicative fitness of the initial viral population in HD2173 - 101G:

```{r Dunnette HD2173G}

dunnettTest(x=Data_Fitness_HD2173G$Fitness, g=Data_Fitness_HD2173G$ViralPop, alternative="greater")

```

### **Additional figure: HD2173_119N** {.tabset .tabset-pills}

#### Additional figure

**Replicative fitness** of the initial PVY variants (<span style="color: black;">**black**</span>) and the eight derived final populations (<span style="color: grey;">**grey**</span>) in HD2173 - 119N:


```{r HD2173N, fig.height = 5, fig.width = 6}

Data_Fitness_HD2173N <- filter(Data_Fitness, PlantGeno=="HD2173N")
Data_Fitness_summary_HD2173N <- data_summary(Data_Fitness_HD2173N, varname = "Fitness", groupnames = c("ViralPop"))

Data_Fitness_summary_HD2173N$ViralPop = factor(Data_Fitness_summary_HD2173N$ViralPop, 
    levels=c("Initial","L47","L41","L43","L45","L42","L48","L44","L46"))

ggplot(Data_Fitness_summary_HD2173N, aes(x=ViralPop, y=Fitness, fill=ViralPop))+
geom_bar(stat="identity", position=position_dodge(), color="black")+
  scale_fill_manual(values=c("black", rep("grey",8))) +
  geom_errorbar(aes(ymin = Fitness, ymax=Fitness+se), width=.2,position=position_dodge(.9)) +
  ylab("PVY replicative fitness") +
  xlab("") +
  theme_bw(base_size = 13) + 
  theme(legend.position="none")

```

#### Statistics

**Dunnet test** comparing the mean replicative fitness of the final viral populations against the mean replicative fitness of the initial viral population in HD2173 - 119N:

```{r Dunnett 2173N}

dunnettTest(x=Data_Fitness_HD2173N$Fitness, g=Data_Fitness_HD2173N$ViralPop, alternative="less")

```

### **Additional figure: HD2173_115K** {.tabset .tabset-pills}

#### Additional figure

**Replicative fitness** of the initial PVY variants (<span style="color: black;">**black**</span>) and the eight derived final populations (<span style="color: grey;">**grey**</span>) in HD2173 - 115K:

```{r HD2173K, fig.height = 5, fig.width = 6}

Data_Fitness_HD2173K <- filter(Data_Fitness, PlantGeno=="HD2173K")
Data_Fitness_summary_HD2173K <- data_summary(Data_Fitness_HD2173K, varname = "Fitness", groupnames = c("ViralPop"))

Data_Fitness_summary_HD2173K$ViralPop = factor(Data_Fitness_summary_HD2173K$ViralPop, 
    levels=c("Initial","L64","L63","L60","L62","L57","L58","L59","L61"))

ggplot(Data_Fitness_summary_HD2173K, aes(x=ViralPop, y=Fitness, fill=ViralPop))+
geom_bar(stat="identity", position=position_dodge(), color="black")+
  scale_fill_manual(values=c("black", rep("grey",8))) +
  geom_errorbar(aes(ymin = Fitness, ymax=Fitness+se), width=.2,position=position_dodge(.9)) +
  ylab("PVY replicative fitness") +
  xlab("") +
  theme_bw(base_size = 13) + 
  theme(legend.position="none")

```

#### Statistics

**Dunnet test** comparing the mean replicative fitness of the final viral populations against the mean replicative fitness of the initial viral population in HD2173 - 115K:

```{r Dunnett HD2173K}

dunnettTest(x=Data_Fitness_HD2173K$Fitness, g=Data_Fitness_HD2173K$ViralPop)

```


### **Additional figure: HD219** {.tabset .tabset-pills}

#### Additional figure

**Replicative fitness** of the initial PVY variants (<span style="color: black;">**black**</span>) and the eight derived final populations (<span style="color: grey;">**grey**</span>) in HD219:

```{r HD219, fig.height = 5, fig.width = 6}

Data_Fitness_HD219 <- filter(Data_Fitness, PlantGeno=="HD219")
Data_Fitness_summary_HD219 <- data_summary(Data_Fitness_HD219, varname = "Fitness", groupnames = c("ViralPop"))

Data_Fitness_summary_HD219$ViralPop = factor(Data_Fitness_summary_HD219$ViralPop, 
    levels=c("Initial","L16","L12","L15","L9","L11","L10","L13","L14"))

ggplot(Data_Fitness_summary_HD219, aes(x=ViralPop, y=Fitness, fill=ViralPop))+
geom_bar(stat="identity", position=position_dodge(), color="black")+
  scale_fill_manual(values=c("black", rep("grey",8))) +
  geom_errorbar(aes(ymin = Fitness, ymax=Fitness+se), width=.2,position=position_dodge(.9)) +
  ylab("PVY replicative fitness") +
  xlab("") +
  theme_bw(base_size = 13) + 
  theme(legend.position="none")

```

#### Statistics

**Dunnet test** comparing the mean replicative fitness of the final viral populations against the mean replicative fitness of the initial viral population in HD219:

```{r Dunnett HD219}

dunnettTest(x=Data_Fitness_HD219$Fitness, g=Data_Fitness_HD219$ViralPop)

```

### **Additional figure: HD2256** {.tabset .tabset-pills}

#### Additional figure

Replicative fitness of the initial PVY variants (<span style="color: black;">**black**</span>) and the eight derived final populations (<span style="color: grey;">**grey**</span>) in HD2256:

```{r HD2256, fig.height = 5, fig.width = 6}

Data_Fitness_HD2256 <- filter(Data_Fitness, PlantGeno=="HD2256")
Data_Fitness_summary_HD2256 <- data_summary(Data_Fitness_HD2256, varname = "Fitness", groupnames = c("ViralPop"))

Data_Fitness_summary_HD2256$ViralPop = factor(Data_Fitness_summary_HD2256$ViralPop, 
    levels=c("Initial","L6","L4","L7","L5","L8","L1","L2","L3"))

ggplot(Data_Fitness_summary_HD2256, aes(x=ViralPop, y=Fitness, fill=ViralPop))+
geom_bar(stat="identity", position=position_dodge(), color="black")+
  scale_fill_manual(values=c("black", rep("grey",8))) +
  geom_errorbar(aes(ymin = Fitness, ymax=Fitness+se), width=.2,position=position_dodge(.9)) +
  ylab("PVY replicative fitness") +
  xlab("") +
  theme_bw(base_size = 13) + 
  theme(legend.position="none")

```

#### Statistics

**Dunnet test** comparing the mean replicative fitness of the final viral populations against the mean replicative fitness of the initial viral population in HD2256:

```{r Dunnett HD2256}

dunnettTest(x=Data_Fitness_HD2256$Fitness, g=Data_Fitness_HD2256$ViralPop)

```

<br>

## **Figure 5:**  Responses of the probability of replicative fitness gain (A) and final replicative fitness (Wf) (B) to the initial virus replicative fitness (Wi) and the bottleneck size at the onset of systemic infection (Ne)

<br>

### **1. Statistical analysis**

<br>

#### **1.1 Effect of pepper genotype on PVY evolution**

```{r Effect pepper genotype}

# Effect of Pepper genotype on the number of fixed VPg mutations 
#----------------------------------------------------------------------

Nb_mutations <- c(8,0,1,1,0,4,7,6)
expected <- c(rep(1/8,8))

chisq.test(Nb_mutations, p=expected)


# Effect of Pepper genotype on change in PVY replicative fitness
#----------------------------------------------------------------------

summary(aov(Wf ~ PlantGeno2, data=DataNoExtinction))

```

<br>

#### **1.2 Analysis of explanatory variables** {.tabset .tabset-pills}


We have 7 potential explanatory variables: 

- Ne_inoc: Ne estimated at the inoculation step in each pepper line.
- Ne_1_6: Ne estimated from 1 to 6 dpi in each pepper line.
- Ne_7_10: Ne estimated from 7 to 10 dpi in each pepper line.
- Ne_11_14: Ne estimated from 11 to 14 dpi in each pepper line.
- Ne_15_34: Ne estimated from 15 to 34 dpi in each pepper line.
- Ne_harmo: the harmonic mean of Ne at each dpi in each pepper line.
- Wi: the initial replicative fitness of PVY in each pepper line.

Ne_harmo, Ne_7_10, Ne_11_14, Ne_15_34 and Ne_inoc are strongly positively correlated (Spearman's coefficient ranging between 0.83 and 0.39, pvalues < 0.01). Ne_1_6 and Wi are strongly negatively correlated (Spearman's coefficient = -0.55, pvalue < 0.001).

<br>

##### Correlation plot 1

```{r GLM explanatory variables 1, warning=F}


Mcor <- cor(Data_GLM[,c("Wi","Ne_harmo", "Ne_1_6","Ne_7_10","Ne_11_14","Ne_15_34", "Ne_inoc")], method= "spearman")
corrplot.mixed(Mcor, lower.col = "black", number.cex = .7, tl.cex=0.65)

```


##### Correlation plot 2

```{r GLM explanatory variables 2, warning=F}

chart.Correlation(Data_GLM [,c("Wi","Ne_harmo", "Ne_1_6","Ne_7_10","Ne_11_14","Ne_15_34", "Ne_inoc")], histogram=F, method= "spearman")


```

<br>

#### **1.3 GLM**

Two response variables were tested: (i) the probability of PVY replicative fitness gain during the evolution experiment, which distinguishes the PVY lineages showing replicative fitness gain (n=33 out of 64 lineages) or replicative fitness loss (n=31 out of 64, including lineages that get extinct) after 7 infection cycles and (ii) the final replicative fitness Wf of the 55 lineages that did not go to extinction during the experiment.

<br>

##### *1.3.1 Probability of PVY replicative fitness gain (GaintFit)* {.tabset .tabset-pills}

<br>

We assumed a binomial distribution for the probability of replicative fitness gain.

<br>

###### VIF 3 variables

**VIF:** If three explanatory variables are retained in the model, the Variance Inflation Factors (Vif) values are extremely high, because as we have seen, several explanatory variables are highly correlated.

```{r Models 3 variables GaintFit}

# Models with 3 explanatory variables
#-----------------------------------------------------

## Wi and two Ne estimates

Mod_GainFit_1 <- glm(GainFit ~ Wi*Ne_1_6 + Wi*Ne_7_10 + Ne_1_6*Ne_7_10, data=Data_GLM, family=binomial)
Mod_GainFit_2 <- glm(GainFit ~ Wi*Ne_1_6 + Wi*Ne_11_14 + Ne_1_6*Ne_11_14, data=Data_GLM, family=binomial)
Mod_GainFit_3 <- glm(GainFit ~ Wi*Ne_1_6 + Wi*Ne_15_34 + Ne_1_6*Ne_15_34, data=Data_GLM, family=binomial)
Mod_GainFit_4 <- glm(GainFit ~ Wi*Ne_1_6 + Wi*Ne_harmo + Ne_1_6*Ne_harmo, data=Data_GLM, family=binomial)
Mod_GainFit_5 <- glm(GainFit ~ Wi*Ne_1_6 + Wi*Ne_inoc + Ne_1_6*Ne_inoc, data=Data_GLM, family=binomial)
Mod_GainFit_6 <- glm(GainFit ~ Wi*Ne_7_10 + Wi*Ne_11_14 + Ne_7_10*Ne_11_14, data=Data_GLM, family=binomial)
Mod_GainFit_7 <- glm(GainFit ~ Wi*Ne_7_10 + Wi*Ne_15_34 + Ne_7_10*Ne_15_34, data=Data_GLM, family=binomial)
Mod_GainFit_8 <- glm(GainFit ~ Wi*Ne_7_10 + Wi*Ne_harmo + Ne_7_10*Ne_harmo, data=Data_GLM, family=binomial)
Mod_GainFit_9 <- glm(GainFit ~ Wi*Ne_7_10 + Wi*Ne_inoc + Ne_7_10*Ne_inoc, data=Data_GLM, family=binomial)
Mod_GainFit_10 <- glm(GainFit ~ Wi*Ne_11_14 + Wi*Ne_15_34 + Ne_11_14*Ne_15_34, data=Data_GLM, family=binomial)
Mod_GainFit_11 <- glm(GainFit ~ Wi*Ne_11_14 + Wi*Ne_harmo + Ne_11_14*Ne_harmo, data=Data_GLM, family=binomial)
Mod_GainFit_12 <- glm(GainFit ~ Wi*Ne_11_14 + Wi*Ne_inoc + Ne_11_14*Ne_inoc, data=Data_GLM, family=binomial)
Mod_GainFit_13 <- glm(GainFit ~ Wi*Ne_15_34 + Wi*Ne_harmo + Ne_15_34*Ne_harmo, data=Data_GLM, family=binomial)
Mod_GainFit_14 <- glm(GainFit ~ Wi*Ne_15_34 + Wi*Ne_inoc + Ne_15_34*Ne_inoc, data=Data_GLM, family=binomial)
Mod_GainFit_15 <- glm(GainFit ~ Wi*Ne_harmo + Wi*Ne_inoc + Ne_harmo*Ne_inoc, data=Data_GLM, family=binomial)

## Three Ne estimates

Mod_GainFit_16 <- glm(GainFit ~ Ne_1_6*Ne_7_10 + Ne_1_6*Ne_11_14 + Ne_7_10*Ne_11_14, data=Data_GLM, family=binomial)
Mod_GainFit_17 <- glm(GainFit ~ Ne_1_6*Ne_7_10 + Ne_1_6*Ne_15_34 + Ne_7_10*Ne_15_34, data=Data_GLM, family=binomial)
Mod_GainFit_18 <- glm(GainFit ~ Ne_1_6*Ne_7_10 + Ne_1_6*Ne_harmo + Ne_7_10*Ne_harmo, data=Data_GLM, family=binomial)
Mod_GainFit_19 <- glm(GainFit ~ Ne_1_6*Ne_7_10 + Ne_1_6*Ne_inoc + Ne_7_10*Ne_inoc, data=Data_GLM, family=binomial)
Mod_GainFit_20 <- glm(GainFit ~ Ne_1_6*Ne_11_14 + Ne_1_6*Ne_15_34 + Ne_11_14*Ne_15_34, data=Data_GLM, family=binomial)
Mod_GainFit_21 <- glm(GainFit ~ Ne_1_6*Ne_11_14 + Ne_1_6*Ne_harmo + Ne_11_14*Ne_harmo, data=Data_GLM, family=binomial)
Mod_GainFit_22 <- glm(GainFit ~ Ne_1_6*Ne_11_14 + Ne_1_6*Ne_inoc + Ne_11_14*Ne_inoc, data=Data_GLM, family=binomial)
Mod_GainFit_23 <- glm(GainFit ~ Ne_1_6*Ne_15_34 + Ne_1_6*Ne_harmo + Ne_15_34*Ne_harmo, data=Data_GLM, family=binomial)
Mod_GainFit_24 <- glm(GainFit ~ Ne_1_6*Ne_15_34 + Ne_1_6*Ne_inoc + Ne_15_34*Ne_inoc, data=Data_GLM, family=binomial)
Mod_GainFit_25 <- glm(GainFit ~ Ne_1_6*Ne_harmo + Ne_1_6*Ne_inoc + Ne_harmo*Ne_inoc, data=Data_GLM, family=binomial)
Mod_GainFit_26 <- glm(GainFit ~ Ne_7_10*Ne_11_14 + Ne_7_10*Ne_15_34 + Ne_11_14*Ne_15_34, data=Data_GLM, family=binomial)
Mod_GainFit_27 <- glm(GainFit ~ Ne_7_10*Ne_11_14 + Ne_7_10*Ne_harmo + Ne_11_14*Ne_harmo, data=Data_GLM, family=binomial)
Mod_GainFit_28 <- glm(GainFit ~ Ne_7_10*Ne_11_14 + Ne_7_10*Ne_inoc + Ne_11_14*Ne_inoc, data=Data_GLM, family=binomial)
Mod_GainFit_29 <- glm(GainFit ~ Ne_7_10*Ne_15_34 + Ne_7_10*Ne_harmo + Ne_15_34*Ne_harmo, data=Data_GLM, family=binomial)
Mod_GainFit_30 <- glm(GainFit ~ Ne_7_10*Ne_15_34 + Ne_7_10*Ne_inoc + Ne_15_34*Ne_inoc, data=Data_GLM, family=binomial)
Mod_GainFit_31 <- glm(GainFit ~ Ne_7_10*Ne_harmo + Ne_7_10*Ne_inoc + Ne_harmo*Ne_inoc, data=Data_GLM, family=binomial)
Mod_GainFit_32 <- glm(GainFit ~ Ne_11_14*Ne_15_34 + Ne_11_14*Ne_harmo + Ne_15_34*Ne_harmo, data=Data_GLM, family=binomial)
Mod_GainFit_33 <- glm(GainFit ~ Ne_11_14*Ne_15_34 + Ne_11_14*Ne_inoc + Ne_15_34*Ne_inoc, data=Data_GLM, family=binomial)
Mod_GainFit_34 <- glm(GainFit ~ Ne_11_14*Ne_harmo + Ne_11_14*Ne_inoc + Ne_harmo*Ne_inoc, data=Data_GLM, family=binomial)
Mod_GainFit_35 <- glm(GainFit ~ Ne_15_34*Ne_harmo + Ne_15_34*Ne_inoc + Ne_harmo*Ne_inoc, data=Data_GLM, family=binomial)


```

```{r Vif 3 variables GaintFit}

# VIF
#-----------------------------------------------------

## Wi and two Ne estimates

vif(Mod_GainFit_1)
vif(Mod_GainFit_2)
vif(Mod_GainFit_3)
vif(Mod_GainFit_4)
vif(Mod_GainFit_5)
vif(Mod_GainFit_6)
vif(Mod_GainFit_7)
vif(Mod_GainFit_8)
vif(Mod_GainFit_9)
vif(Mod_GainFit_10)
vif(Mod_GainFit_11)
vif(Mod_GainFit_12)
vif(Mod_GainFit_13)
vif(Mod_GainFit_14)
vif(Mod_GainFit_15)

## Three Ne estimates

vif(Mod_GainFit_19)
vif(Mod_GainFit_22)
vif(Mod_GainFit_24)
vif(Mod_GainFit_25)
vif(Mod_GainFit_28)
vif(Mod_GainFit_30)
vif(Mod_GainFit_31)
vif(Mod_GainFit_33)
vif(Mod_GainFit_34)
vif(Mod_GainFit_35)

## For some models with only Ne explanatory variables, VIF cannot be calculated because the Ne are highly correlated. The following error appears: “there are aliased coefficients in the model.“

# vif(Mod_GainFit_16)
# vif(Mod_GainFit_17)
# vif(Mod_GainFit_18)
# vif(Mod_GainFit_20)
# vif(Mod_GainFit_21)
# vif(Mod_GainFit_23)
# vif(Mod_GainFit_26)
# vif(Mod_GainFit_27)
# vif(Mod_GainFit_29)
# vif(Mod_GainFit_32)

```


<br>

###### VIF 2 variables

**VIF:** If two explanatory variables are retained in the model, the VIF values are all below 10 for all the models with Wi and one Ne estimate. However, the VIF values are still high for most models with two Ne estimates.

```{r Models 2 variables GaintFit}

# Models with 2 explanatory variables
#-----------------------------------------------------

## Wi and one Ne estimate

Mod_GainFit_Wi_Ne_1_6 <- glm(GainFit ~ Wi*Ne_1_6, data=Data_GLM, family=binomial)
Mod_GainFit_Wi_Ne_7_10 <- glm(GainFit ~ Wi*Ne_7_10, data=Data_GLM, family=binomial)
Mod_GainFit_Wi_Ne_11_14 <- glm(GainFit ~ Wi*Ne_11_14, data=Data_GLM, family=binomial)
Mod_GainFit_Wi_Ne_15_34 <- glm(GainFit ~ Wi*Ne_15_34, data=Data_GLM, family=binomial)
Mod_GainFit_Wi_Ne_harmo <- glm(GainFit ~ Wi*Ne_harmo, data=Data_GLM, family=binomial)
Mod_GainFit_Wi_Ne_inoc <- glm(GainFit ~ Wi*Ne_inoc, data=Data_GLM, family=binomial)

## Two Ne estimates

Mod_GainFit_Ne_1_6_Ne_7_10  <- glm(GainFit ~ Ne_1_6*Ne_7_10, data=Data_GLM, family=binomial)
Mod_GainFit_Ne_1_6_Ne_11_14 <- glm(GainFit ~ Ne_1_6*Ne_11_14, data=Data_GLM, family=binomial)
Mod_GainFit_Ne_1_6_Ne_15_34 <- glm(GainFit ~ Ne_1_6*Ne_15_34, data=Data_GLM, family=binomial)
Mod_GainFit_Ne_1_6_Ne_harmo <- glm(GainFit ~ Ne_1_6*Ne_harmo, data=Data_GLM, family=binomial)
Mod_GainFit_Ne_1_6_Ne_inoc <- glm(GainFit ~ Ne_1_6*Ne_inoc, data=Data_GLM, family=binomial)
Mod_GainFit_Ne_7_10_Ne_11_14 <- glm(GainFit ~ Ne_7_10*Ne_11_14, data=Data_GLM, family=binomial)
Mod_GainFit_Ne_7_10_Ne_15_34 <- glm(GainFit ~ Ne_7_10*Ne_15_34, data=Data_GLM, family=binomial)
Mod_GainFit_Ne_7_10_Ne_harmo <- glm(GainFit ~ Ne_7_10*Ne_harmo, data=Data_GLM, family=binomial)
Mod_GainFit_Ne_7_10_Ne_inoc <- glm(GainFit ~ Ne_7_10*Ne_inoc, data=Data_GLM, family=binomial)
Mod_GainFit_Ne_11_14_Ne_15_34 <- glm(GainFit ~ Ne_11_14*Ne_15_34, data=Data_GLM, family=binomial)
Mod_GainFit_Ne_11_14_Ne_harmo <- glm(GainFit ~ Ne_11_14*Ne_harmo, data=Data_GLM, family=binomial)
Mod_GainFit_Ne_11_14_Ne_inoc <- glm(GainFit ~ Ne_11_14*Ne_inoc, data=Data_GLM, family=binomial)
Mod_GainFit_Ne_15_34_Ne_harmo <- glm(GainFit ~ Ne_15_34*Ne_harmo, data=Data_GLM, family=binomial)
Mod_GainFit_Ne_15_34_Ne_inoc <- glm(GainFit ~ Ne_15_34*Ne_inoc, data=Data_GLM, family=binomial)
Mod_GainFit_Ne_harmo_Ne_inoc <- glm(GainFit ~ Ne_harmo*Ne_inoc, data=Data_GLM, family=binomial)

```


###### AIC

**AIC:** Model selection based on Akaike Information Criterion (AIC). The model including Wi and Ne estimated from 7 to 10 days post inoculation is the one with the lowest AIC (**67.11**).

```{r AIC GainFit}

## Wi and one Ne estimate

Mod_GainFit_Wi_Ne_1_6 
Mod_GainFit_Wi_Ne_7_10 
Mod_GainFit_Wi_Ne_11_14 
Mod_GainFit_Wi_Ne_15_34 
Mod_GainFit_Wi_Ne_harmo 
Mod_GainFit_Wi_Ne_inoc

## Two Ne estimates

Mod_GainFit_Ne_1_6_Ne_7_10  
Mod_GainFit_Ne_1_6_Ne_11_14 
Mod_GainFit_Ne_1_6_Ne_15_34
Mod_GainFit_Ne_1_6_Ne_harmo 
Mod_GainFit_Ne_1_6_Ne_inoc
Mod_GainFit_Ne_7_10_Ne_11_14 
Mod_GainFit_Ne_7_10_Ne_15_34 
Mod_GainFit_Ne_7_10_Ne_harmo 
Mod_GainFit_Ne_7_10_Ne_inoc 
Mod_GainFit_Ne_11_14_Ne_15_34 
Mod_GainFit_Ne_11_14_Ne_harmo 
Mod_GainFit_Ne_11_14_Ne_inoc 
Mod_GainFit_Ne_15_34_Ne_harmo 
Mod_GainFit_Ne_15_34_Ne_inoc 
Mod_GainFit_Ne_harmo_Ne_inoc

```


```{r Vif 2 variables GaintFit}

# VIF
#-----------------------------------------------------

## Wi and one Ne estimate

vif(Mod_GainFit_Wi_Ne_1_6)
vif(Mod_GainFit_Wi_Ne_7_10)
vif(Mod_GainFit_Wi_Ne_11_14)
vif(Mod_GainFit_Wi_Ne_15_34)
vif(Mod_GainFit_Wi_Ne_harmo)
vif(Mod_GainFit_Wi_Ne_inoc)

## Two Ne estimates

vif(Mod_GainFit_Ne_1_6_Ne_7_10)
vif(Mod_GainFit_Ne_1_6_Ne_11_14)
vif(Mod_GainFit_Ne_1_6_Ne_15_34)
vif(Mod_GainFit_Ne_1_6_Ne_harmo)
vif(Mod_GainFit_Ne_1_6_Ne_inoc)
vif(Mod_GainFit_Ne_7_10_Ne_11_14)
vif(Mod_GainFit_Ne_7_10_Ne_15_34)
vif(Mod_GainFit_Ne_7_10_Ne_harmo)
vif(Mod_GainFit_Ne_7_10_Ne_inoc)
vif(Mod_GainFit_Ne_11_14_Ne_15_34)
vif(Mod_GainFit_Ne_11_14_Ne_harmo)
vif(Mod_GainFit_Ne_11_14_Ne_inoc)
vif(Mod_GainFit_Ne_15_34_Ne_harmo)
vif(Mod_GainFit_Ne_15_34_Ne_inoc)
vif(Mod_GainFit_Ne_harmo_Ne_inoc)

```


<br>

###### Model fit

**Model Fit:** Among the models that retain two explanatory variables, the one with the highest McFadden's R-squared is the one with Wi and Ne estimated from 7 to 10 days post inoculation (**McFadden's R-squared = 0.3332621**). Moreover, the Hosmer and Lemeshow goodness of fit test indicates that the logistic regression is a good fit to the observed data (p=0.37).

```{r McFadden GainFit}

# McFadden's R-squared
#-----------------------------------------------------

## Wi and one Ne estimate

pR2(Mod_GainFit_Wi_Ne_1_6)
pR2(Mod_GainFit_Wi_Ne_7_10)
pR2(Mod_GainFit_Wi_Ne_11_14)
pR2(Mod_GainFit_Wi_Ne_15_34)
pR2(Mod_GainFit_Wi_Ne_harmo)
pR2(Mod_GainFit_Wi_Ne_inoc)

## Two Ne estimates

pR2(Mod_GainFit_Ne_1_6_Ne_7_10)
pR2(Mod_GainFit_Ne_1_6_Ne_11_14)
pR2(Mod_GainFit_Ne_1_6_Ne_15_34)
pR2(Mod_GainFit_Ne_1_6_Ne_harmo)
pR2(Mod_GainFit_Ne_1_6_Ne_inoc)
pR2(Mod_GainFit_Ne_7_10_Ne_11_14)
pR2(Mod_GainFit_Ne_7_10_Ne_15_34)
pR2(Mod_GainFit_Ne_7_10_Ne_harmo)
pR2(Mod_GainFit_Ne_7_10_Ne_inoc)
pR2(Mod_GainFit_Ne_11_14_Ne_15_34)
pR2(Mod_GainFit_Ne_11_14_Ne_harmo)
pR2(Mod_GainFit_Ne_11_14_Ne_inoc)
pR2(Mod_GainFit_Ne_15_34_Ne_harmo)
pR2(Mod_GainFit_Ne_15_34_Ne_inoc)
pR2(Mod_GainFit_Ne_harmo_Ne_inoc)

# Hosmer and Lemeshow test
#-----------------------------------------------------

hoslem.test(Mod_GainFit_Wi_Ne_7_10$y,fitted(Mod_GainFit_Wi_Ne_7_10), g=8)

```

<br>

###### Model selection

**Model selection:** The model with the lowest AIC is the full model (Wi, Ne_7_10 and Wi*Ne_7_10).

```{r model selection GainFit}

# Model selection with all the lineages
#----------------------------------------------------

options(na.action = "na.fail")
dredge(Mod_GainFit_Wi_Ne_7_10)
summary(Mod_GainFit_Wi_Ne_7_10)

# Model selection without the 9 extincted lineages
#----------------------------------------------------

Mod_GainFit_Wi_Ne_7_10_NoExt <- glm(GainFit ~ Wi*Ne_7_10, data=DataNoExtinction, family=binomial)

options(na.action = "na.fail")
dredge(Mod_GainFit_Wi_Ne_7_10_NoExt)
summary(Mod_GainFit_Wi_Ne_7_10_NoExt)

```


###### Effect plot

```{r visreg GainFit}

# Effect plot with all the lineages
#----------------------------------------------------

visreg(Mod_GainFit_Wi_Ne_7_10, "Wi", by="Ne_7_10", breaks=c(50,500),strip.names=c("Ne=50","Ne=500"),
       points=list(cex=1,pch=19),ylab="Probability of replicative fitness gain",xlab="Replicative fitness of the initially inoculated virus (Wi)",scale = "response",rug=2,jitter=TRUE)


# Effect plot without the 9 extincted lineages
#----------------------------------------------------

visreg(Mod_GainFit_Wi_Ne_7_10_NoExt, "Wi", by="Ne_7_10", breaks=c(50,500),strip.names=c("Ne=50","Ne=500"),
       points=list(cex=1,pch=19),ylab="Probability of replicative fitness gain",xlab="Replicative fitness of the initially inoculated virus (Wi)",scale = "response",rug=2,jitter=TRUE)


```


##### *1.3.2 Final replicative fitness (Wf)* {.tabset .tabset-pills}

<br>

We assumed a normal distribution for the final replicative fitness.

<br>

###### VIF 3 variables

**VIF:** If three explanatory variables are retained in the model, the Variance Inflation Factors (Vif) values are extremely high, because as we have seen, several explanatory variables are highly correlated.

```{r Models 3 variables Wf}

# Models with 3 explanatory variables
#-----------------------------------------------------

## Wi and two Ne estimates

Mod_Wf_1 <- glm(Wf ~ Wi*Ne_1_6 + Wi*Ne_7_10 + Ne_1_6*Ne_7_10, data=DataNoExtinction, family=gaussian)
Mod_Wf_2 <- glm(Wf ~ Wi*Ne_1_6 + Wi*Ne_11_14 + Ne_1_6*Ne_11_14, data=DataNoExtinction, family=gaussian)
Mod_Wf_3 <- glm(Wf ~ Wi*Ne_1_6 + Wi*Ne_15_34 + Ne_1_6*Ne_15_34, data=DataNoExtinction, family=gaussian)
Mod_Wf_4 <- glm(Wf ~ Wi*Ne_1_6 + Wi*Ne_harmo + Ne_1_6*Ne_harmo, data=DataNoExtinction, family=gaussian)
Mod_Wf_5 <- glm(Wf ~ Wi*Ne_1_6 + Wi*Ne_inoc + Ne_1_6*Ne_inoc, data=DataNoExtinction, family=gaussian)
Mod_Wf_6 <- glm(Wf ~ Wi*Ne_7_10 + Wi*Ne_11_14 + Ne_7_10*Ne_11_14, data=DataNoExtinction, family=gaussian)
Mod_Wf_7 <- glm(Wf ~ Wi*Ne_7_10 + Wi*Ne_15_34 + Ne_7_10*Ne_15_34, data=DataNoExtinction, family=gaussian)
Mod_Wf_8 <- glm(Wf ~ Wi*Ne_7_10 + Wi*Ne_harmo + Ne_7_10*Ne_harmo, data=DataNoExtinction, family=gaussian)
Mod_Wf_9 <- glm(Wf ~ Wi*Ne_7_10 + Wi*Ne_inoc + Ne_7_10*Ne_inoc, data=DataNoExtinction, family=gaussian)
Mod_Wf_10 <- glm(Wf ~ Wi*Ne_11_14 + Wi*Ne_15_34 + Ne_11_14*Ne_15_34, data=DataNoExtinction, family=gaussian)
Mod_Wf_11 <- glm(Wf ~ Wi*Ne_11_14 + Wi*Ne_harmo + Ne_11_14*Ne_harmo, data=DataNoExtinction, family=gaussian)
Mod_Wf_12 <- glm(Wf ~ Wi*Ne_11_14 + Wi*Ne_inoc + Ne_11_14*Ne_inoc, data=DataNoExtinction, family=gaussian)
Mod_Wf_13 <- glm(Wf ~ Wi*Ne_15_34 + Wi*Ne_harmo + Ne_15_34*Ne_harmo, data=DataNoExtinction, family=gaussian)
Mod_Wf_14 <- glm(Wf ~ Wi*Ne_15_34 + Wi*Ne_inoc + Ne_15_34*Ne_inoc, data=DataNoExtinction, family=gaussian)
Mod_Wf_15 <- glm(Wf ~ Wi*Ne_harmo + Wi*Ne_inoc + Ne_harmo*Ne_inoc, data=DataNoExtinction, family=gaussian)

## Three Ne estimates

Mod_Wf_16 <- glm(Wf ~ Ne_1_6*Ne_7_10 + Ne_1_6*Ne_11_14 + Ne_7_10*Ne_11_14, data=DataNoExtinction, family=gaussian)
Mod_Wf_17 <- glm(Wf ~ Ne_1_6*Ne_7_10 + Ne_1_6*Ne_15_34 + Ne_7_10*Ne_15_34, data=DataNoExtinction, family=gaussian)
Mod_Wf_18 <- glm(Wf ~ Ne_1_6*Ne_7_10 + Ne_1_6*Ne_harmo + Ne_7_10*Ne_harmo, data=DataNoExtinction, family=gaussian)
Mod_Wf_19 <- glm(Wf ~ Ne_1_6*Ne_7_10 + Ne_1_6*Ne_inoc + Ne_7_10*Ne_inoc, data=DataNoExtinction, family=gaussian)
Mod_Wf_20 <- glm(Wf ~ Ne_1_6*Ne_11_14 + Ne_1_6*Ne_15_34 + Ne_11_14*Ne_15_34, data=DataNoExtinction, family=gaussian)
Mod_Wf_21 <- glm(Wf ~ Ne_1_6*Ne_11_14 + Ne_1_6*Ne_harmo + Ne_11_14*Ne_harmo, data=DataNoExtinction, family=gaussian)
Mod_Wf_22 <- glm(Wf ~ Ne_1_6*Ne_11_14 + Ne_1_6*Ne_inoc + Ne_11_14*Ne_inoc, data=DataNoExtinction, family=gaussian)
Mod_Wf_23 <- glm(Wf ~ Ne_1_6*Ne_15_34 + Ne_1_6*Ne_harmo + Ne_15_34*Ne_harmo, data=DataNoExtinction, family=gaussian)
Mod_Wf_24 <- glm(Wf ~ Ne_1_6*Ne_15_34 + Ne_1_6*Ne_inoc + Ne_15_34*Ne_inoc, data=DataNoExtinction, family=gaussian)
Mod_Wf_25 <- glm(Wf ~ Ne_1_6*Ne_harmo + Ne_1_6*Ne_inoc + Ne_harmo*Ne_inoc, data=DataNoExtinction, family=gaussian)
Mod_Wf_26 <- glm(Wf ~ Ne_7_10*Ne_11_14 + Ne_7_10*Ne_15_34 + Ne_11_14*Ne_15_34, data=DataNoExtinction, family=gaussian)
Mod_Wf_27 <- glm(Wf ~ Ne_7_10*Ne_11_14 + Ne_7_10*Ne_harmo + Ne_11_14*Ne_harmo, data=DataNoExtinction, family=gaussian)
Mod_Wf_28 <- glm(Wf ~ Ne_7_10*Ne_11_14 + Ne_7_10*Ne_inoc + Ne_11_14*Ne_inoc, data=DataNoExtinction, family=gaussian)
Mod_Wf_29 <- glm(Wf ~ Ne_7_10*Ne_15_34 + Ne_7_10*Ne_harmo + Ne_15_34*Ne_harmo, data=DataNoExtinction, family=gaussian)
Mod_Wf_30 <- glm(Wf ~ Ne_7_10*Ne_15_34 + Ne_7_10*Ne_inoc + Ne_15_34*Ne_inoc, data=DataNoExtinction, family=gaussian)
Mod_Wf_31 <- glm(Wf ~ Ne_7_10*Ne_harmo + Ne_7_10*Ne_inoc + Ne_harmo*Ne_inoc, data=DataNoExtinction, family=gaussian)
Mod_Wf_32 <- glm(Wf ~ Ne_11_14*Ne_15_34 + Ne_11_14*Ne_harmo + Ne_15_34*Ne_harmo, data=DataNoExtinction, family=gaussian)
Mod_Wf_33 <- glm(Wf ~ Ne_11_14*Ne_15_34 + Ne_11_14*Ne_inoc + Ne_15_34*Ne_inoc, data=DataNoExtinction, family=gaussian)
Mod_Wf_34 <- glm(Wf ~ Ne_11_14*Ne_harmo + Ne_11_14*Ne_inoc + Ne_harmo*Ne_inoc, data=DataNoExtinction, family=gaussian)
Mod_Wf_35 <- glm(Wf ~ Ne_15_34*Ne_harmo + Ne_15_34*Ne_inoc + Ne_harmo*Ne_inoc, data=DataNoExtinction, family=gaussian)


```

```{r Vif 3 variables Wf}

# VIF
#-----------------------------------------------------

## Wi and two Ne estimates

vif(Mod_Wf_1)
vif(Mod_Wf_2)
vif(Mod_Wf_3)
vif(Mod_Wf_4)
vif(Mod_Wf_5)
vif(Mod_Wf_6)
vif(Mod_Wf_7)
vif(Mod_Wf_8)
vif(Mod_Wf_9)
vif(Mod_Wf_10)
vif(Mod_Wf_11)
vif(Mod_Wf_12)
vif(Mod_Wf_13)
vif(Mod_Wf_14)
vif(Mod_Wf_15)

## Three Ne estimates

vif(Mod_Wf_19)
vif(Mod_Wf_22)
vif(Mod_Wf_24)
vif(Mod_Wf_25)
vif(Mod_Wf_28)
vif(Mod_Wf_30)
vif(Mod_Wf_31)
vif(Mod_Wf_33)
vif(Mod_Wf_34)
vif(Mod_Wf_35)

## For some models with only Ne explanatory variables, VIF cannot be calculated because the Ne are highly correlated. The following error appears: “there are aliased coefficients in the model.“

# vif(Mod_Wf_16)
# vif(Mod_Wf_17)
# vif(Mod_Wf_18)
# vif(Mod_Wf_20)
# vif(Mod_Wf_21)
# vif(Mod_Wf_23)
# vif(Mod_Wf_26)
# vif(Mod_Wf_27)
# vif(Mod_Wf_29)
# vif(Mod_Wf_32)

```


###### VIF 2 variables

**VIF:** If two explanatory variables are retained in the model, the VIF values are all below 11 for all the models with Wi and one Ne estimate. However, the VIF values are still high for most models with two Ne estimates.

```{r Models 2 variables Wf}

# Models with 2 explanatory variables
#-----------------------------------------------------

## Wi and one Ne estimate

Mod_Wf_Wi_Ne_1_6 <- glm(Wf ~ Wi*Ne_1_6, data=DataNoExtinction, family=gaussian)
Mod_Wf_Wi_Ne_7_10 <- glm(Wf ~ Wi*Ne_7_10, data=DataNoExtinction, family=gaussian)
Mod_Wf_Wi_Ne_11_14 <- glm(Wf ~ Wi*Ne_11_14, data=DataNoExtinction, family=gaussian)
Mod_Wf_Wi_Ne_15_34 <- glm(Wf ~ Wi*Ne_15_34, data=DataNoExtinction, family=gaussian)
Mod_Wf_Wi_Ne_harmo <- glm(Wf ~ Wi*Ne_harmo, data=DataNoExtinction, family=gaussian)
Mod_Wf_Wi_Ne_inoc <- glm(Wf ~ Wi*Ne_inoc, data=DataNoExtinction, family=gaussian)

## Two Ne estimates

Mod_Wf_Ne_1_6_Ne_7_10  <- glm(Wf ~ Ne_1_6*Ne_7_10, data=DataNoExtinction, family=gaussian)
Mod_Wf_Ne_1_6_Ne_11_14 <- glm(Wf ~ Ne_1_6*Ne_11_14, data=DataNoExtinction, family=gaussian)
Mod_Wf_Ne_1_6_Ne_15_34 <- glm(Wf ~ Ne_1_6*Ne_15_34, data=DataNoExtinction, family=gaussian)
Mod_Wf_Ne_1_6_Ne_harmo <- glm(Wf ~ Ne_1_6*Ne_harmo, data=DataNoExtinction, family=gaussian)
Mod_Wf_Ne_1_6_Ne_inoc <- glm(Wf ~ Ne_1_6*Ne_inoc, data=DataNoExtinction, family=gaussian)
Mod_Wf_Ne_7_10_Ne_11_14 <- glm(Wf ~ Ne_7_10*Ne_11_14, data=DataNoExtinction, family=gaussian)
Mod_Wf_Ne_7_10_Ne_15_34 <- glm(Wf ~ Ne_7_10*Ne_15_34, data=DataNoExtinction, family=gaussian)
Mod_Wf_Ne_7_10_Ne_harmo <- glm(Wf ~ Ne_7_10*Ne_harmo, data=DataNoExtinction, family=gaussian)
Mod_Wf_Ne_7_10_Ne_inoc <- glm(Wf ~ Ne_7_10*Ne_inoc, data=DataNoExtinction, family=gaussian)
Mod_Wf_Ne_11_14_Ne_15_34 <- glm(Wf ~ Ne_11_14*Ne_15_34, data=DataNoExtinction, family=gaussian)
Mod_Wf_Ne_11_14_Ne_harmo <- glm(Wf ~ Ne_11_14*Ne_harmo, data=DataNoExtinction, family=gaussian)
Mod_Wf_Ne_11_14_Ne_inoc <- glm(Wf ~ Ne_11_14*Ne_inoc, data=DataNoExtinction, family=gaussian)
Mod_Wf_Ne_15_34_Ne_harmo <- glm(Wf ~ Ne_15_34*Ne_harmo, data=DataNoExtinction, family=gaussian)
Mod_Wf_Ne_15_34_Ne_inoc <- glm(Wf ~ Ne_15_34*Ne_inoc, data=DataNoExtinction, family=gaussian)
Mod_Wf_Ne_harmo_Ne_inoc <- glm(Wf ~ Ne_harmo*Ne_inoc, data=DataNoExtinction, family=gaussian)

```


```{r Vif 2 variables Wf}

# VIF
#-----------------------------------------------------

## Wi and one Ne estimate

vif(Mod_Wf_Wi_Ne_1_6)
vif(Mod_Wf_Wi_Ne_7_10)
vif(Mod_Wf_Wi_Ne_11_14)
vif(Mod_Wf_Wi_Ne_15_34)
vif(Mod_Wf_Wi_Ne_harmo)
vif(Mod_Wf_Wi_Ne_inoc)

## Two Ne estimates

vif(Mod_Wf_Ne_1_6_Ne_7_10)
vif(Mod_Wf_Ne_1_6_Ne_11_14)
vif(Mod_Wf_Ne_1_6_Ne_15_34)
vif(Mod_Wf_Ne_1_6_Ne_harmo)
vif(Mod_Wf_Ne_1_6_Ne_inoc)
vif(Mod_Wf_Ne_7_10_Ne_11_14)
vif(Mod_Wf_Ne_7_10_Ne_15_34)
vif(Mod_Wf_Ne_7_10_Ne_harmo)
vif(Mod_Wf_Ne_7_10_Ne_inoc)
vif(Mod_Wf_Ne_11_14_Ne_15_34)
vif(Mod_Wf_Ne_11_14_Ne_harmo)
vif(Mod_Wf_Ne_11_14_Ne_inoc)
vif(Mod_Wf_Ne_15_34_Ne_harmo)
vif(Mod_Wf_Ne_15_34_Ne_inoc)
vif(Mod_Wf_Ne_harmo_Ne_inoc)

```


###### AIC

**AIC:** Model selection based on Akaike Information Criterion (AIC). The model including Wi and Ne estimated from 7 to 10 days post inoculation is the one with the lowest AIC (**47.94**).

```{r AIC Wf}

## Wi and one Ne estimate

Mod_Wf_Wi_Ne_1_6 
Mod_Wf_Wi_Ne_7_10 
Mod_Wf_Wi_Ne_11_14 
Mod_Wf_Wi_Ne_15_34 
Mod_Wf_Wi_Ne_harmo 
Mod_Wf_Wi_Ne_inoc

## Two Ne estimates

Mod_Wf_Ne_1_6_Ne_7_10  
Mod_Wf_Ne_1_6_Ne_11_14 
Mod_Wf_Ne_1_6_Ne_15_34
Mod_Wf_Ne_1_6_Ne_harmo 
Mod_Wf_Ne_1_6_Ne_inoc
Mod_Wf_Ne_7_10_Ne_11_14 
Mod_Wf_Ne_7_10_Ne_15_34 
Mod_Wf_Ne_7_10_Ne_harmo 
Mod_Wf_Ne_7_10_Ne_inoc 
Mod_Wf_Ne_11_14_Ne_15_34 
Mod_Wf_Ne_11_14_Ne_harmo 
Mod_Wf_Ne_11_14_Ne_inoc 
Mod_Wf_Ne_15_34_Ne_harmo 
Mod_Wf_Ne_15_34_Ne_inoc 
Mod_Wf_Ne_harmo_Ne_inoc

```

###### Model fit

**Model Fit:** Among the models that retain two explanatory variables, the one with the highest R-squared is the one with Wi and Ne estimated from 7 to 10 days post inoculation (**R-squared = 0.4169404**). Moreover, the Chi-squared goodness of fit test indicates that the Gaussian function is a good fit to the observed data (p=1).

```{r McFadden Wf}

# McFadden's R-squared
#-----------------------------------------------------

## Wi and one Ne estimate

pR2(Mod_Wf_Wi_Ne_1_6)
pR2(Mod_Wf_Wi_Ne_7_10)
pR2(Mod_Wf_Wi_Ne_11_14)
pR2(Mod_Wf_Wi_Ne_15_34)
pR2(Mod_Wf_Wi_Ne_harmo)
pR2(Mod_Wf_Wi_Ne_inoc)

## Two Ne estimates

pR2(Mod_Wf_Ne_1_6_Ne_7_10)
pR2(Mod_Wf_Ne_1_6_Ne_11_14)
pR2(Mod_Wf_Ne_1_6_Ne_15_34)
pR2(Mod_Wf_Ne_1_6_Ne_harmo)
pR2(Mod_Wf_Ne_1_6_Ne_inoc)
pR2(Mod_Wf_Ne_7_10_Ne_11_14)
pR2(Mod_Wf_Ne_7_10_Ne_15_34)
pR2(Mod_Wf_Ne_7_10_Ne_harmo)
pR2(Mod_Wf_Ne_7_10_Ne_inoc)
pR2(Mod_Wf_Ne_11_14_Ne_15_34)
pR2(Mod_Wf_Ne_11_14_Ne_harmo)
pR2(Mod_Wf_Ne_11_14_Ne_inoc)
pR2(Mod_Wf_Ne_15_34_Ne_harmo)
pR2(Mod_Wf_Ne_15_34_Ne_inoc)
pR2(Mod_Wf_Ne_harmo_Ne_inoc)

# Chi-squared test 
#-----------------------------------------------------

Mod_Wf_Wi_Ne_7_10
LLR = -2 * ( 11.01 - 6.419)
pchisq(LLR, 2, lower.tail = FALSE)

```

###### Model selection

**Model selection:** The model with the lowest AIC is the full model (Wi, Ne_7_10 and Wi*Ne_7_10).

```{r model selection Wf}

options(na.action = "na.fail")
dredge(Mod_Wf_Wi_Ne_7_10)
summary(Mod_Wf_Wi_Ne_7_10)

```

<br>

**Residuals distribution:** Residuals have a Gaussian distribution (Shapiro test, p=0.454).

```{r res Wf}

hist(residuals(Mod_Wf_Wi_Ne_7_10), col="grey", breaks=6, main="Residuals distribution", xlab="")

ggqqplot(residuals(Mod_Wf_Wi_Ne_7_10))

shapiro.test(residuals(Mod_Wf_Wi_Ne_7_10))

```


###### Effect plot

```{r visreg Wf}

visreg(Mod_Wf_Wi_Ne_7_10, "Wi", by="Ne_7_10", breaks=c(50,500),strip.names=c("Ne=50","Ne=500"),
       points=list(cex=1,pch=19),ylab="Final replicative fitness (Wf)",xlab="Replicative fitness of the initially inoculated virus (Wi)",scale = "response",rug=2,jitter=TRUE)


```


###### Other response variables: Wf/Wi and Wf - Wi

Same models with the replicative fitness ratio Wf/Wi and the replicative fitness difference Wf - Wi as response variables. The results are similar to the model with Wf as the response variable.

```{r visreg other response}

# New models
#----------------------------------------------------

V2 <- DataNoExtinction$Wf/DataNoExtinction$Wi
V2[is.infinite(V2)] <- NA
V3 <- DataNoExtinction$Wf-DataNoExtinction$Wi
DataNoExtinction<-cbind(DataNoExtinction,Wf_Div_Wi=V2,Wf_Minus_Wi=V3)

Mod_Wf_Div_Wi_Wi_Ne_7_10 <- glm(Wf_Div_Wi ~ Wi*Ne_7_10, data=DataNoExtinction, family=gaussian, na.action=na.exclude)
Mod_Wf_Minus_Wi_Wi_Ne_7_10 <- glm(Wf_Minus_Wi ~ Wi*Ne_7_10, data=DataNoExtinction, family=gaussian)


# Effect plot replicative fitness ratio Wf/Wi
#----------------------------------------------------

visreg(Mod_Wf_Div_Wi_Wi_Ne_7_10, "Wi", by="Ne_7_10", breaks=c(50,500),strip.names=c("Ne=50","Ne=500"),
       points=list(cex=1,pch=19),ylab="Replicative fitness ratio Wf/Wi",xlab="Replicative fitness of the initially inoculated virus (Wi)",scale = "response",rug=2,jitter=TRUE)


# Effect plot replicative fitness difference Wf - Wi
#----------------------------------------------------

visreg(Mod_Wf_Minus_Wi_Wi_Ne_7_10, "Wi", by="Ne_7_10", breaks=c(50,500),strip.names=c("Ne=50","Ne=500"),
       points=list(cex=1,pch=19),ylab="Replicative fitness difference Wf - Wi",xlab="Replicative fitness of the initially inoculated virus (Wi)",scale = "response",rug=2,jitter=TRUE)

```


<br>

### **2. Figures 5A and 5B**

<br>

#### **Figure 5A**

Probability of fitness gain:

```{r visreg GainFit 2}


NameNe<-c(expression(paste(italic(N[e]),"=50")),expression(paste(italic(N[e]),"=500")))
XlabNameFitness<-"Replicative fitness of the initially inoculated virus (Wi)"

visreg(Mod_GainFit_Wi_Ne_7_10, "Wi", by="Ne_7_10", breaks=c(50,500),
                           ylab="Probability of fitness gain",xlab=XlabNameFitness,
                           scale = "response",rug=2,jitter=TRUE,overlay=TRUE,gg=TRUE,legend=FALSE) +
                           ggtitle("") +
                           theme(legend.position=c(0.85,0.85),axis.text=element_text(size=12),axis.title=element_text(size=12),
                           legend.text = element_text(size=12),legend.title = element_text(size=14),
                           panel.grid.major = element_blank(), panel.grid.minor = element_blank(),panel.background = element_blank(), axis.line = element_line(colour = "black"))  

```

<br>

#### **Figure 5B**

Final replicative fitness:

```{r visreg Wf 2}

NameNe<-c(expression(paste(italic(N[e]),"=50")),expression(paste(italic(N[e]),"=500")))
XlabNameFitness<-"Replicative fitness of the initially inoculated virus (Wi)"

visreg(Mod_Wf_Wi_Ne_7_10, "Wi", by="Ne_7_10", breaks=c(50,500),
                           ylab="Final replicative fitness (Wf)",xlab=XlabNameFitness,
                           scale = "response",rug=2,jitter=TRUE,overlay=TRUE,gg=TRUE,legend=FALSE) +
                           ggtitle("") +
                           theme(legend.position=c(0.85,0.85),axis.text=element_text(size=12),axis.title=element_text(size=12),
                           legend.text = element_text(size=12),legend.title = element_text(size=14),
                           panel.grid.major = element_blank(), panel.grid.minor = element_blank(),panel.background = element_blank(), axis.line = element_line(colour = "black"))  


```

<br>

### **Figure S1:** Virulence of the final PVY populations that evolved on six pepper doubled-haploid (DH) lines

<br>

The sub-sections of Figure S1 and the associated statistical analyses are presented bellow.

<br>

#### **Figure S1A: All pepper lines (plant height)** {.tabset .tabset-pills}

##### Figure S1A

```{r virulence height S1A, fig.height = 5, fig.width = 8}

Data_Virulence_A$Time = factor(Data_Virulence_A$Time, levels=c("Mock", "Initial","Final"))
Data_Virulence_A$PlantGeno = factor(Data_Virulence_A$PlantGeno, levels=c("HD2256","HD219","HD2321","HD2349","HD2344","HD2173_119N"))

ggplot(data = Data_Virulence_A, aes(x=Time, y=Height)) + 
  geom_boxplot(aes(fill=Time)) +
  facet_wrap( ~ PlantGeno, scales="free") +
  ylim(0,40) +
  ylab("Plant height (cm)") +
  xlab("") +
  theme_bw(base_size = 15)+
  theme(axis.text.x=element_blank()) +
  scale_fill_manual(values = c("#999999", "#E69F00", "#56B4E9"), name = "Lignage", labels = c("Mock", "Initial PVY population", "Final PVY population")) 

# ggsave("./FigureS1A.svg")

```

##### Statistics

A **Kruskal-Wallis** test has been used to compare the mean height of the mock-inoculate plants, the plants inoculated with the initial PVY population and the plants inoculated with final PVY populations. If the Krukal-Wallis test was significant, a **Nemenyi's** non-parametric all-pairs comparison test has been performed.

<br>

**HD2256**

```{r stat height HD2256 S1A}

Data_virulence_HD2256 <- filter(Data_Virulence_A, PlantGeno=="HD2256")

kruskal.test(Height ~ Time, data=Data_virulence_HD2256)

kwAllPairsNemenyiTest(Height ~ Time, data=Data_virulence_HD2256)

```

<br>

**HD219**

```{r stat height HD219 S1A}

Data_virulence_HD219 <- filter(Data_Virulence_A, PlantGeno=="HD219")

kruskal.test(Height ~ Time, data=Data_virulence_HD219)

kwAllPairsNemenyiTest(Height ~ Time, data=Data_virulence_HD219)

```

<br>

**HD2321**

```{r stat height HD2321 S1A}

Data_virulence_HD2321 <- filter(Data_Virulence_A, PlantGeno=="HD2321")

kruskal.test(Height ~ Time, data=Data_virulence_HD2321)

```

<br>

**HD2349**

```{r stat height HD2349 S1A}

Data_virulence_HD2349 <- filter(Data_Virulence_A, PlantGeno=="HD2349")

kruskal.test(Height ~ Time, data=Data_virulence_HD2349)

```

<br>

**HD2344**

```{r stat height HD2344 S1A}

Data_virulence_HD2344 <- filter(Data_Virulence_A, PlantGeno=="HD2344")

kruskal.test(Height ~ Time, data=Data_virulence_HD2344)

```

<br>

**HD2173**

```{r stat height HD2173 S1A}

Data_virulence_HD2173 <- filter(Data_Virulence_A, PlantGeno=="HD2173_119N")

kruskal.test(Height ~ Time, data=Data_virulence_HD2173)

kwAllPairsNemenyiTest(Height ~ Time, data=Data_virulence_HD2173)

```


#### **Figure S1B: All pepper lines (plant weight)** {.tabset .tabset-pills}

##### Figure S1B

```{r virulence weight S1B, fig.height = 5, fig.width = 8}

Data_Virulence_A$Time = factor(Data_Virulence_A$Time, levels=c("Mock", "Initial","Final"))
Data_Virulence_A$PlantGeno = factor(Data_Virulence_A$PlantGeno, levels=c("HD2256","HD219","HD2321","HD2349","HD2344","HD2173_119N"))

ggplot(data = Data_Virulence_A, aes(x=Time, y=Weight)) + 
  geom_boxplot(aes(fill=Time)) +
  facet_wrap( ~ PlantGeno, scales="free") +
  ylim(0,30) +
  ylab("Plant weight (g)") +
  xlab("") +
  theme_bw(base_size = 15)+
  theme(axis.text.x=element_blank()) +
  scale_fill_manual(values = c("#999999", "#E69F00", "#56B4E9"), name = "Lignage", labels = c("Mock", "Initial PVY population", "Final PVY population")) 

# ggsave("./FigureS1B.svg")

```

##### Statistics

A **Kruskal-Wallis** test has been used to compare the mean weight of the mock-inoculate plants, the plants inoculated with the initial PVY population and the plants inoculated with final PVY populations. If the Krukal-Wallis test was significant, a **Nemenyi's** non-parametric all-pairs comparison test has been performed.

<br>

**HD2256**

```{r stat weight HD2256 S1A}

Data_virulence_HD2256 <- filter(Data_Virulence_A, PlantGeno=="HD2256")

kruskal.test(Weight ~ Time, data=Data_virulence_HD2256)

```

<br>

**HD219**

```{r stat weight HD219 S1A}

Data_virulence_HD219 <- filter(Data_Virulence_A, PlantGeno=="HD219")

kruskal.test(Weight ~ Time, data=Data_virulence_HD219)

kwAllPairsNemenyiTest(Weight ~ Time, data=Data_virulence_HD219)

```

<br>

**HD2321**

```{r stat weight HD2321 S1A}

Data_virulence_HD2321 <- filter(Data_Virulence_A, PlantGeno=="HD2321")

kruskal.test(Weight ~ Time, data=Data_virulence_HD2321)

```

<br>

**HD2349**

```{r stat weight HD2349 S1A}

Data_virulence_HD2349 <- filter(Data_Virulence_A, PlantGeno=="HD2349")

kruskal.test(Weight ~ Time, data=Data_virulence_HD2349)

```

<br>

**HD2344**

```{r stat weight HD2344 S1A}

Data_virulence_HD2344 <- filter(Data_Virulence_A, PlantGeno=="HD2344")

kruskal.test(Weight ~ Time, data=Data_virulence_HD2344)

kwAllPairsNemenyiTest(Weight ~ Time, data=Data_virulence_HD2344)

```


<br>

**HD2173**

```{r stat weight HD2173 S1A}

Data_virulence_HD2173 <- filter(Data_Virulence_A, PlantGeno=="HD2173_119N")

kruskal.test(Weight ~ Time, data=Data_virulence_HD2173)

kwAllPairsNemenyiTest(Weight ~ Time, data=Data_virulence_HD2173)

```


#### **Figure S1C: HD2173 and the 3 PVY variants (Plant height)** {.tabset .tabset-pills}

##### Figure S1c (Plant height)

```{r virulence S1c height, fig.height = 3, fig.width = 8}

Data_Virulence_B$Time = factor(Data_Virulence_B$Time, levels=c("Mock", "Initial","Final"))
Data_Virulence_B$PlantGeno = factor(Data_Virulence_B$PlantGeno, levels=c("HD2173_119N", "HD2173_101G", "HD2173_115K"))

ggplot(data = Data_Virulence_B, aes(x=Time, y=Height)) + 
  geom_boxplot(aes(fill=Time)) +
  facet_wrap( ~ PlantGeno, scales="free") +
  ylim(10,25) +
  ylab("Plant height (cm)") +
  xlab("") +
  theme_bw(base_size = 15)+
  theme(axis.text.x=element_blank()) +
  scale_fill_manual(values = c("#999999", "#E69F00", "#56B4E9"), name = "Lignage", labels = c("Mock", "Initial PVY population", "Final PVY population")) 

# ggsave("./FigureS1C_height.svg")

```

##### Statistics

A **Kruskal-Wallis** test has been used to compare the mean weight of the mock-inoculate plants, the plants inoculated with the initial PVY population and the plants inoculated with final PVY populations in HD2173. If the Krukal-Wallis test was significant, a **Nemenyi's** non-parametric all-pairs comparison test has been performed.

<br>

**HD173_119N**

```{r stat height HD173_119N S1C}

Data_virulence_HD2173_119N <- filter(Data_Virulence_B, PlantGeno=="HD2173_119N")

kruskal.test(Weight ~ Time, data=Data_virulence_HD2173_119N)

```

<br>

**HD173_101G**

```{r stat height HD173_101G S1C}

Data_virulence_HD2173_101G <- filter(Data_Virulence_B, PlantGeno=="HD2173_101G")

kruskal.test(Height ~ Time, data=Data_virulence_HD2173_101G)


```

<br>

**HD173_115K**

```{r stat height HD173_115K S1c}

Data_virulence_HD2173_115K <- filter(Data_Virulence_B, PlantGeno=="HD2173_115K")

kruskal.test(Height ~ Time, data=Data_virulence_HD2173_115K)

```

<br>

#### **Figure S1C: HD2173 and the 3 PVY variants (Plant weight)** {.tabset .tabset-pills}

##### Figure S1c (Plant weight)

```{r virulence S1C weight, fig.height = 3, fig.width = 8}

Data_Virulence_B$Time = factor(Data_Virulence_B$Time, levels=c("Mock", "Initial","Final"))
Data_Virulence_B$PlantGeno = factor(Data_Virulence_B$PlantGeno, levels=c("HD2173_119N", "HD2173_101G", "HD2173_115K"))

ggplot(data = Data_Virulence_B, aes(x=Time, y=Weight)) + 
  geom_boxplot(aes(fill=Time)) +
  facet_wrap( ~ PlantGeno, scales="free") +
  ylim(0,20) +
  ylab("Plant weight (g)") +
  xlab("") +
  theme_bw(base_size = 15)+
  theme(axis.text.x=element_blank()) +
  scale_fill_manual(values = c("#999999", "#E69F00", "#56B4E9"), name = "Lignage", labels = c("Mock", "Initial PVY population", "Final PVY population")) 

# ggsave("./FigureS1C_weight.svg")

```


##### Statistics

A **Kruskal-Wallis** test has been used to compare the mean weight of the mock-inoculate plants, the plants inoculated with the initial PVY population and the plants inoculated with final PVY populations in HD2173. If the Krukal-Wallis test was significant, a **Nemenyi's** non-parametric all-pairs comparison test has been performed.

<br>

**HD173_119N**

```{r stat weight HD173_119N S1C}

Data_virulence_HD2173_119N <- filter(Data_Virulence_B, PlantGeno=="HD2173_119N")

kruskal.test(Weight ~ Time, data=Data_virulence_HD2173_119N)

```

<br>

**HD173_101G**

```{r stat weight HD173_101G S1C}

Data_virulence_HD2173_101G <- filter(Data_Virulence_B, PlantGeno=="HD2173_101G")

kruskal.test(Weight ~ Time, data=Data_virulence_HD2173_101G)

kwAllPairsNemenyiTest(Weight ~ Time, data=Data_virulence_HD2173_101G)

```

<br>

**HD173_115K**

```{r stat weight HD173_115K S1C}

Data_virulence_HD2173_115K <- filter(Data_Virulence_B, PlantGeno=="HD2173_115K")

kruskal.test(Weight ~ Time, data=Data_virulence_HD2173_115K)

kwAllPairsNemenyiTest(Weight ~ Time, data=Data_virulence_HD2173_115K)

```


### **Figure S2:** Virulence of the eight final PVY populations inoculated serially onto the pepper lines HD219 and HD2344

<br>

#### **HD219** {.tabset .tabset-pills}

##### Figure

```{r virulence S2 HD219, fig.height = 4, fig.width = 7}

Data_virulence_HD219 <- filter(Data_Virulence_A, PlantGeno=="HD219")
Data_virulence_HD219_WithoutMock <- Data_virulence_HD219[Data_virulence_HD219$ViralPop != "Mock", ] 
Data_virulence_HD219_WithoutMock$ViralPop = factor(Data_virulence_HD219_WithoutMock$ViralPop, levels=c("Initial","L9","L10","L11","L12","L13","L14","L15","L16"))


# Plant height
#-----------------------------------------

ggplot(data = Data_virulence_HD219_WithoutMock, aes(x=ViralPop, y=Height)) + 
  geom_boxplot(aes(fill=ViralPop)) +
  facet_wrap( ~ PlantGeno, scales="free") +
  ylim(0,30) +
  ylab("Plant height (cm)") +
  xlab("") +
  theme_bw(base_size = 15)+
  theme(axis.text.x=element_blank()) +
  scale_fill_manual(values = c("#E69F00", rep("#56B4E9",8))) 

# ggsave("./FigureS2_219_height.svg")

# Plant weight
#-----------------------------------------

ggplot(data = Data_virulence_HD219_WithoutMock, aes(x=ViralPop, y=Weight)) + 
  geom_boxplot(aes(fill=ViralPop)) +
  facet_wrap( ~ PlantGeno, scales="free") +
  ylim(0,25) +
  ylab("Plant weight (g)") +
  xlab("") +
  theme_bw(base_size = 15)+
  theme(axis.text.x=element_blank()) +
  scale_fill_manual(values = c("#E69F00", rep("#56B4E9",8))) 

# ggsave("./FigureS2_219_weight.svg")

```

##### Statistics

```{r stat HD219 S1C}

# Plant height
#-----------------------------------------

dunnettTest(x=Data_virulence_HD219_WithoutMock$Height, g=Data_virulence_HD219_WithoutMock$ViralPop)

# Plant weight
#-----------------------------------------

dunnettTest(x=Data_virulence_HD219_WithoutMock$Weight, g=Data_virulence_HD219_WithoutMock$ViralPop)

```

<br>

#### **HD2344** {.tabset .tabset-pills}

##### Figure

```{r virulence S2 HD2344, fig.height = 4, fig.width = 7}

Data_virulence_HD2344 <- filter(Data_Virulence_A, PlantGeno=="HD2344")
Data_virulence_HD2344_WithoutMock <- Data_virulence_HD2344[Data_virulence_HD2344$ViralPop != "Mock", ] 
Data_virulence_HD2344_WithoutMock$ViralPop = factor(Data_virulence_HD2344_WithoutMock$ViralPop, levels=c("Initial","L33","L34","L35","L36","L37","L38","L39","L40"))


# Plant height
#-----------------------------------------

ggplot(data = Data_virulence_HD2344_WithoutMock, aes(x=ViralPop, y=Height)) + 
  geom_boxplot(aes(fill=ViralPop)) +
  facet_wrap( ~ PlantGeno, scales="free") +
  ylim(0,30) +
  ylab("Plant height (cm)") +
  xlab("") +
  theme_bw(base_size = 15)+
  theme(axis.text.x=element_blank()) +
  scale_fill_manual(values = c("#E69F00", rep("#56B4E9",8))) 

# ggsave("./FigureS2_2344_height.svg")

# Plant weight
#-----------------------------------------

ggplot(data = Data_virulence_HD2344_WithoutMock, aes(x=ViralPop, y=Weight)) + 
  geom_boxplot(aes(fill=ViralPop)) +
  facet_wrap( ~ PlantGeno, scales="free") +
  ylim(0,25) +
  ylab("Plant weight (g)") +
  xlab("") +
  theme_bw(base_size = 15)+
  theme(axis.text.x=element_blank()) +
  scale_fill_manual(values = c("#E69F00", rep("#56B4E9",8))) 

# ggsave("./FigureS2_2344_weight.svg")

```

##### Statistics

```{r stat HD2344 S1C}

# Plant height
#-----------------------------------------

dunnettTest(x=Data_virulence_HD2344_WithoutMock$Height, g=Data_virulence_HD2344_WithoutMock$ViralPop)

# Plant weight
#-----------------------------------------

dunnettTest(x=Data_virulence_HD2344_WithoutMock$Weight, g=Data_virulence_HD2344_WithoutMock$ViralPop)


```

<br>

### **Table S2:** Competition experiments between PVY variants in pepper DH lines {.tabset .tabset-pills}

<br>

The p-values may vary slightly from that published due to Monte Carlo simulations.  

<br>

#### **SON41-119N vs. SON41-115K-119N**

**Bonferroni correction** for multiple testing:

- p = 0.05 -->  0.008333333
- p = 0.01 --> 0.001666666
- p = 0.001 --> 0.0001666666

<br>

**HD2173**

```{r competition HD2173 KN, cache = TRUE}

chisq.test(c(10,1), p=c(0.33, 0.67), simulate.p.value = T, B = 2000000)

```

<br>

**HD219**

```{r competition HD219 KN, cache = TRUE}

chisq.test(c(19,1), p=c(0.33, 0.67), simulate.p.value = T, B = 2000000)

```

<br>

**HD2256**

```{r competition HD2256 KN, cache = TRUE}

chisq.test(c(8,2), p=c(0.33, 0.67), simulate.p.value = T, B = 2000000)

```


<br>

**HD2321**

```{r competition HD2321 KN, cache = TRUE}

chisq.test(c(21,0), p=c(0.33, 0.67), simulate.p.value = T, B = 2000000)

```


<br>

**HD2344**

```{r competition HD2344 KN, cache = TRUE}

chisq.test(c(19,1), p=c(0.33, 0.67), simulate.p.value = T, B = 2000000)

```


<br>

**HD2349**

```{r competition HD2349 KN, cache = TRUE}

chisq.test(c(19,0), p=c(0.33, 0.67), simulate.p.value = T, B = 2000000)

```


#### **SON41-119N vs. SON41-115M-119N**

<br>

**Bonferroni correction** for multiple testing:

- p = 0.05 -->  0.008333333
- p = 0.01 --> 0.001666666
- p = 0.001 --> 0.0001666666

<br>

**HD2173**

```{r competition HD2173 MN, cache = TRUE}

chisq.test(c(17,0), p=c(0.33, 0.67), simulate.p.value = T, B = 2000000)

```

<br>

**HD219**

```{r competition HD219 MN, cache = TRUE}

chisq.test(c(20,7), p=c(0.33, 0.67), simulate.p.value = T, B = 2000000)

```

<br>

**HD2256**

```{r competition HD2256 MN, cache = TRUE}

chisq.test(c(7,7), p=c(0.33, 0.67), simulate.p.value = T, B = 2000000)

```


<br>

**HD2321**

```{r competition HD2321 MN, cache = TRUE}

chisq.test(c(17,1), p=c(0.33, 0.67), simulate.p.value = T, B = 2000000)

```


<br>

**HD2344**

```{r competition HD2344 MN, cache = TRUE}

chisq.test(c(25,1), p=c(0.33, 0.67), simulate.p.value = T, B = 2000000)

```


<br>

**HD2349**

```{r competition HD2349 MN, cache = TRUE}

chisq.test(c(30,0), p=c(0.33, 0.67), simulate.p.value = T, B = 2000000)

```

<br>

### **Table S3:** Comparison of virus variant distributions in the plants after one month of competition

<br>

**Bonferroni correction** for multiple testing:

- p = 0.05 --> 0.0023809523 (*)
- p = 0.01 --> 0.0004761905 (**)
- p = 0.001 --> 0.00004761905 (***)

<br>


**HD2173 vs H0**

```{r competition HD2173 H0, cache = TRUE}

chisq.test(c(27,1), p=c(0.33, 0.67), simulate.p.value = T, B = 2000000)

```

<br>

**HD219 vs H0**

```{r competition HD219 h0, cache = TRUE}

chisq.test(c(39,8), p=c(0.33, 0.67), simulate.p.value = T, B = 2000000)

```

<br>

**HD2256 vs H0**

```{r competition HD2256 h0, cache = TRUE}

chisq.test(c(15,9), p=c(0.33, 0.67), simulate.p.value = T, B = 2000000)

```

<br>

**HD2321 vs H0**

```{r competition HD2321 h0, cache = TRUE}

chisq.test(c(38,1), p=c(0.33, 0.67), simulate.p.value = T, B = 2000000)

```


<br>

**HD2344 vs H0**

```{r competition HD2344 h0, cache = TRUE}

chisq.test(c(44,2), p=c(0.33, 0.67), simulate.p.value = T, B = 2000000)

```


<br>

**HD2349 vs H0**

```{r competition HD2349 h0, cache = TRUE}

chisq.test(c(49,0), p=c(0.33, 0.67), simulate.p.value = T, B = 2000000)

```


<br>

**HD2173 vs HD219**

```{r competition HD2173 HD219, cache = TRUE}

HD2173_219.chi = matrix(c(27,1,39,8), nrow = 2)
colnames(HD2173_219.chi) <- c("HD2173","HD219")
rownames(HD2173_219.chi) <- c("Double mutant predominant","Simple mutant predominant")
HD2173_219.chi
chisq.test(HD2173_219.chi, simulate.p.value = T, B = 2000000)

```

<br>

**HD2173 vs HD2256**

```{r competition HD2173 HD2256, cache = TRUE}

HD2173_2256.chi = matrix(c(27,1,15,9), nrow = 2)
colnames(HD2173_2256.chi) <- c("HD2173","HD2256")
rownames(HD2173_2256.chi) <- c("Double mutant predominant","Simple mutant predominant")
HD2173_2256.chi
chisq.test(HD2173_2256.chi, simulate.p.value = T, B = 2000000)

```


<br>

**HD2173 vs HD2321**

```{r competition HD2173 HD2321, cache = TRUE}

HD2173_2321.chi = matrix(c(27,1,38,1), nrow = 2)
colnames(HD2173_2321.chi) <- c("HD2173","HD2321")
rownames(HD2173_2321.chi) <- c("Double mutant predominant","Simple mutant predominant")
HD2173_2321.chi
chisq.test(HD2173_2321.chi, simulate.p.value = T, B = 2000000)

```


<br>

**HD2173 vs HD2344**

```{r competition HD2173 HD2344, cache = TRUE}

HD2173_2344.chi = matrix(c(27,1,44,2), nrow = 2)
colnames(HD2173_2344.chi) <- c("HD2173","HD2344")
rownames(HD2173_2344.chi) <- c("Double mutant predominant","Simple mutant predominant")
HD2173_2344.chi
chisq.test(HD2173_2344.chi, simulate.p.value = T, B = 2000000)

```


<br>

**HD2173 vs HD2349**

```{r competition HD2173 HD2349, cache = TRUE}

HD2173_2349.chi = matrix(c(27,1,49,0), nrow = 2)
colnames(HD2173_2349.chi) <- c("HD2173","HD2349")
rownames(HD2173_2349.chi) <- c("Double mutant predominant","Simple mutant predominant")
HD2173_2349.chi
chisq.test(HD2173_2349.chi, simulate.p.value = T, B = 2000000)

```

<br>

**HD219 vs HD2256**

```{r competition HD219 HD2256, cache = TRUE}

HD219_2256.chi = matrix(c(39,8,15,9), nrow = 2)
colnames(HD219_2256.chi) <- c("HD219","HD2256")
rownames(HD219_2256.chi) <- c("Double mutant predominant","Simple mutant predominant")
HD219_2256.chi
chisq.test(HD219_2256.chi, simulate.p.value = T, B = 2000000)

```

<br>

**HD219 vs HD2321**

```{r competition HD219 HD2321, cache = TRUE}

HD219_2321.chi = matrix(c(39,8,38,1), nrow = 2)
colnames(HD219_2321.chi) <- c("HD219","HD2321")
rownames(HD219_2321.chi) <- c("Double mutant predominant","Simple mutant predominant")
HD219_2321.chi
chisq.test(HD219_2321.chi, simulate.p.value = T, B = 2000000)

```

<br>

**HD219 vs HD2344**

```{r competition HD219 HD2344, cache = TRUE}

HD219_2344.chi = matrix(c(39,8,44,2), nrow = 2)
colnames(HD219_2344.chi) <- c("HD219","HD2344")
rownames(HD219_2344.chi) <- c("Double mutant predominant","Simple mutant predominant")
HD219_2344.chi
chisq.test(HD219_2344.chi, simulate.p.value = T, B = 2000000)

```

<br>

**HD219 vs HD2349**

```{r competition HD219 HD2349, cache = TRUE}

HD219_2349.chi = matrix(c(39,8,49,0), nrow = 2)
colnames(HD219_2349.chi) <- c("HD219","HD2349")
rownames(HD219_2349.chi) <- c("Double mutant predominant","Simple mutant predominant")
HD219_2349.chi
chisq.test(HD219_2349.chi, simulate.p.value = T, B = 2000000)

```


<br>

**HD2256 vs HD2321**

```{r competition HD2256 HD2321, cache = TRUE}

HD2256_2321.chi = matrix(c(15,9,38,1), nrow = 2)
colnames(HD2256_2321.chi) <- c("HD2256","HD2321")
rownames(HD2256_2321.chi) <- c("Double mutant predominant","Simple mutant predominant")
HD2256_2321.chi
chisq.test(HD2256_2321.chi, simulate.p.value = T, B = 2000000)

```

<br>

**HD2256 vs HD2344**

```{r competition HD2256 HD2344, cache = TRUE}

HD2256_2344.chi = matrix(c(15,9,44,2), nrow = 2)
colnames(HD2256_2344.chi) <- c("HD2256","HD2344")
rownames(HD2256_2344.chi) <- c("Double mutant predominant","Simple mutant predominant")
HD2256_2344.chi
chisq.test(HD2256_2344.chi, simulate.p.value = T, B = 2000000)

```

<br>

**HD2256 vs HD2349**

```{r competition HD2256 HD2349, cache = TRUE}

HD2256_2349.chi = matrix(c(15,9,49,0), nrow = 2)
colnames(HD2256_2349.chi) <- c("HD2256","HD2349")
rownames(HD2256_2349.chi) <- c("Double mutant predominant","Simple mutant predominant")
HD2256_2349.chi
chisq.test(HD2256_2349.chi, simulate.p.value = T, B = 2000000)

```


<br>

**HD2321 vs HD2344**

```{r competition HD2321 HD2344, cache = TRUE}

HD2321_2344.chi = matrix(c(38,1,44,2), nrow = 2)
colnames(HD2321_2344.chi) <- c("HD2321","HD2344")
rownames(HD2321_2344.chi) <- c("Double mutant predominant","Simple mutant predominant")
HD2321_2344.chi
chisq.test(HD2321_2344.chi, simulate.p.value = T, B = 2000000)

```


<br>

**HD2321 vs HD2349**

```{r competition HD2321 HD2349, cache = TRUE}

HD2321_2349.chi = matrix(c(38,1,49,0), nrow = 2)
colnames(HD2321_2349.chi) <- c("HD2321","HD2349")
rownames(HD2321_2349.chi) <- c("Double mutant predominant","Simple mutant predominant")
HD2321_2349.chi
chisq.test(HD2321_2349.chi, simulate.p.value = T, B = 2000000)

```


<br>

**HD2344 vs HD2349**

```{r competition HD2344 HD2349, cache = TRUE}

HD2344_2349.chi = matrix(c(44,2,49,0), nrow = 2)
colnames(HD2344_2349.chi) <- c("HD2344","HD2349")
rownames(HD2344_2349.chi) <- c("Double mutant predominant","Simple mutant predominant")
HD2344_2349.chi
chisq.test(HD2344_2349.chi, simulate.p.value = T, B = 2000000)

```
